# Supplementary material for: Molecular Signature in Focal Cortical Dysplasia: A Systematic Review of RNA and Protein Data
Source: Int J Mol Sci. 2025 Oct 11;26(20):9909. doi: 10.3390/ijms26209909 (PMC12563006; doi:10.3390/ijms26209909)
Supplement: Supplementary file 1 [file ijms-26-09909-s001.zip]

Archive with 5 entries (5 files):
- Supplementary S1.pdf
- Supplementary S2.pdf
- Supplementary S3.xlsx
- Supplementary S4.xlsx
- Supplementary S5.xlsx
