# Supplementary material for: Molecular Signature in Focal Cortical Dysplasia: A Systematic Review of RNA and Protein Data
Source: Int J Mol Sci. 2025 Oct 11;26(20):9909. doi: 10.3390/ijms26209909 (PMC12563006; doi:10.3390/ijms26209909)
Supplement: Supplementary file 1 [file ijms-26-09909-s001.zip › Supplementary S3.xlsx]

## Sheet: Information
Article title	Journal name	Author names	Affiliation of the corresponding author	e-mail address of the corresponding author
Molecular signature in Focal Cortical Dysplasia: A systematic review of RNA and protein data	International Journal of Molecular Sciences	Jalleh Shakerzadeh	Brno Epilepsy Centre, 1 st Department of Neurology, St. Anne’s University Hospital and Faculty of Medicine, Masaryk University, Brno, Czech Republic, a member of ERN EpiCARE	milan.brazdil@fnusa.cz
		Radim Jaroušek	Behavioral and Social Neuroscience Research Group, CEITEC, Masaryk University, Brno, Czech Republic
		Zita Goliášová
		Milan Brázdil correspond Author

## Sheet: miRNA
microRNA	Sample Source	Expression Status	Sample Type	Reference	FCD Type
miR-323a-5p	Cortex, Plasma	Upregulated	Human	Aberrant Expression of miR-323a-5p in Patients.pdf	General
miR-139-5p	Rat Brain Cortex	Downregulated	Rat	miR-139-5p modulates cortical neuronal migration by.pdf	General
miR-206	Rat Brain Cortex	Downregulated	Rat	miR-206 is involved in the rat brain.pdf	General
miR-146a	Brain Tissue	Upregulated	Human	MicroRNA-146a A Key Regulator of Astrocyte-Mediated.pdf	IIb
miR-155-5p	Brain Tissue	Upregulated	Human	Comparative analysis of cytokine chemokine regulatory networks in patients.pdf	II
miR-204-5p	Brain Tissue	Downregulated	Human	Comparative analysis of cytokine chemokine regulatory networks in patients.pdf	II
miR-195-5p	Brain Tissue	Downregulated	Human	Comparative analysis of cytokine chemokine regulatory networks in patients.pdf	II
miR-223-3p	Brain Tissue	Downregulated	Human	Comparative analysis of cytokine chemokine regulatory networks in patients.pdf	II
miR-21-5p	Brain Tissue	Downregulated	Human	Comparative analysis of cytokine chemokine regulatory networks in patients.pdf	II
miR-203-3p	Brain Tissue	Downregulated	Human	Comparative analysis of cytokine chemokine regulatory networks in patients.pdf	II
let-7a-5p	Brain Tissue	Downregulated	Human	Comparative analysis of cytokine chemokine regulatory networks in patients.pdf	II
miR-4521	Brain tissue and serum	Upregulated	Human	Serum MicroRNA-4521 is a Potential Biomarker for Focal Cortical Dysplasia with Refractory Epilepsy.pdf	General
hsa-let-7f	Brain Tissue	Downregulated	Human	Dysregulation of NEUROG2 plays a key role in focal cortical dysplasia	II
hsa-miR-31	Brain Tissue	Downregulated	Human	Dysregulation of NEUROG2 plays a key role in focal cortical dysplasia	II
miR-34a	Brain Tissue	Downregulated	Human	Dysregulation of NEUROG2 plays a key role in focal cortical dysplasia	II
hsa-miR-193b	Brain Tissue	Upregulated	Human	miRNA expression analysis in cortical dysplasia: regulation of mTOR and LIS1 pathway	I,II
hsa-miR-155	Brain Tissue	Upregulated	Human	miRNA expression analysis in cortical dysplasia: regulation of mTOR and LIS1 pathway	I,II
hsa-miR-193a-3p	Brain Tissue	Upregulated	Human	miRNA expression analysis in cortical dysplasia: regulation of mTOR and LIS1 pathway	I,II
hsa-miR-199b-5p	Brain Tissue	Upregulated	Human	miRNA expression analysis in cortical dysplasia: regulation of mTOR and LIS1 pathway	I,II
hsa-miR-532-5p	Brain Tissue	Upregulated	Human	miRNA expression analysis in cortical dysplasia: regulation of mTOR and LIS1 pathway	I,II
hsa-miR-130b	Brain Tissue	Upregulated	Human	miRNA expression analysis in cortical dysplasia: regulation of mTOR and LIS1 pathway	I,II
hsa-miR-21	Brain Tissue	Upregulated	Human	miRNA expression analysis in cortical dysplasia: regulation of mTOR and LIS1 pathway	I,II
hsa-miR-139-3p	Brain Tissue	Downregulated	Human	miRNA expression analysis in cortical dysplasia: regulation of mTOR and LIS1 pathway	I,II
hsa-miR-877	Brain Tissue	Downregulated	Human	miRNA expression analysis in cortical dysplasia: regulation of mTOR and LIS1 pathway	I,II
hsa-miR-572	Brain Tissue	Downregulated	Human	miRNA expression analysis in cortical dysplasia: regulation of mTOR and LIS1 pathway	I,II
miR-194-2-5p	Serum Exosomes	Upregulated( valid)	Human	Circulating MicroRNAs from Serum Exosomes May.pdf	General
miR-15a-5p	Serum Exosomes	Upregulated( valid)	Human	Circulating MicroRNAs from Serum Exosomes May.pdf	General
miR-132-3p	Serum Exosomes	Upregulated( valid)	Human	Circulating MicroRNAs from Serum Exosomes May.pdf	General
miR-145-5p	Serum Exosomes	Upregulated( valid)	Human	Circulating MicroRNAs from Serum Exosomes May.pdf	General
hsa-miR-450b-5p	Brain Tissue	Upregulated	Human	Analysis of Altered Micro RNA Expression.pdf	IIb
hsa-miR-582-3p	Brain Tissue	Upregulated	Human	Analysis of Altered Micro RNA Expression.pdf	IIb
hsa-miR-5087	Brain Tissue	Upregulated	Human	Analysis of Altered Micro RNA Expression.pdf	IIb
hsa-miR-6800-3p	Brain Tissue	Upregulated	Human	Analysis of Altered Micro RNA Expression.pdf	IIb
hsa-miR-3911	Brain Tissue	Upregulated	Human	Analysis of Altered Micro RNA Expression.pdf	IIb
hsa-miR-4672	Brain Tissue	Upregulated	Human	Analysis of Altered Micro RNA Expression.pdf	IIb
hsa-let-7f-1-3p	Brain Tissue	Upregulated	Human	Analysis of Altered Micro RNA Expression.pdf	IIb
hsa-miR-6876-5p	Brain Tissue	Upregulated	Human	Analysis of Altered Micro RNA Expression.pdf	IIb
hsa-let-7b-3p	Brain Tissue	Upregulated	Human	Analysis of Altered Micro RNA Expression.pdf	IIb
hsa-miR-1228-3p	Brain Tissue	Upregulated	Human	Analysis of Altered Micro RNA Expression.pdf	IIb
hsa-miR-5571-5p	Brain Tissue	Upregulated	Human	Analysis of Altered Micro RNA Expression.pdf	IIb
hsa-miR-7161-5p	Brain Tissue	Upregulated	Human	Analysis of Altered Micro RNA Expression.pdf	IIb
hsa-miR-98-3p	Brain Tissue	Upregulated	Human	Analysis of Altered Micro RNA Expression.pdf	IIb
hsa-miR-5681a	Brain Tissue	Upregulated	Human	Analysis of Altered Micro RNA Expression.pdf	IIb
hsa-miR-542-3p	Brain Tissue	Upregulated	Human	Analysis of Altered Micro RNA Expression.pdf	IIb
hsa-miR-1281	Brain Tissue	Upregulated	Human	Analysis of Altered Micro RNA Expression.pdf	IIb
hsa-miR-940	Brain Tissue	Upregulated	Human	Analysis of Altered Micro RNA Expression.pdf	IIb
hsa-miR-3065-3p	Brain Tissue	Upregulated	Human	Analysis of Altered Micro RNA Expression.pdf	IIb
hsa-miR-1825	Brain Tissue	Upregulated	Human	Analysis of Altered Micro RNA Expression.pdf	IIb
hsa-miR-651 1b-5p	Brain Tissue	Downregulated	Human	Analysis of Altered Micro RNA Expression.pdf	IIb
hsa-miR-877-5p	Brain Tissue	Downregulated	Human	Analysis of Altered Micro RNA Expression.pdf	IIb
hsa-miR-6865-5p	Brain Tissue	Downregulated	Human	Analysis of Altered Micro RNA Expression.pdf	IIb
hsa-miR-6862-5p	Brain Tissue	Downregulated	Human	Analysis of Altered Micro RNA Expression.pdf	IIb
hsa-miR-4708-5p	Brain Tissue	Downregulated	Human	Analysis of Altered Micro RNA Expression.pdf	IIb
