# Supplementary material for: Molecular Signature in Focal Cortical Dysplasia: A Systematic Review of RNA and Protein Data
Source: Int J Mol Sci. 2025 Oct 11;26(20):9909. doi: 10.3390/ijms26209909 (PMC12563006; doi:10.3390/ijms26209909)
Supplement: Supplementary file 1 [file ijms-26-09909-s001.zip › Supplementary S4.xlsx]

## Sheet: Information
Article title	Journal name	Author names	Affiliation of the corresponding author	e-mail address of the corresponding author
Molecular signature in Focal Cortical Dysplasia: A systematic review of RNA and protein data	International Journal of Molecular Sciences	Jalleh Shakerzadeh	Brno Epilepsy Centre, 1 st Department of Neurology, St. Anne’s University Hospital and Faculty of Medicine, Masaryk University, Brno, Czech Republic, a member of ERN EpiCARE	milan.brazdil@fnusa.cz
		Radim Jaroušek	Behavioral and Social Neuroscience Research Group, CEITEC, Masaryk University, Brno, Czech Republic
		Zita Goliášová
		Milan Brázdil correspond Author

## Sheet: mRNA
RNA	Gene name	Sample Source	Expression Status	Sample Type	Reference	FCD Type
TLR4	TLR4	Human	Up-regulated	Brain tissue	Upregulation of HMGB1-TLR4 inflammatory pathway in focal cortical dysplasia type II	IIa,IIb
IL1B	IL1B	Human	Up-regulated	Brain tissue	Upregulation of HMGB1-TLR4 inflammatory pathway in focal cortical dysplasia type II	IIa,IIb
TNF-α	TNF	Human	Up-regulated	Brain tissue	Upregulation of HMGB1-TLR4 inflammatory pathway in focal cortical dysplasia type II	IIa,IIb
TRPC1	TRPC1	Human	Up-regulated	Brain tissue	Expression Patterns of TRPC1 in Cortical Lesions from Patients with Focal Cortical Dysplasia	Ia,IIa,IIb
TRPC6	TRPC6	Human	Up-regulated	Brain tissue	Expression of TRPC6 and BDNF in Cortical Lesions from FCD Patients	I,II
BDNF	BDNF	Human	Up-regulated	Brain tissue	Expression of TRPC6 and BDNF in Cortical Lesions from FCD Patients	I,II
GABRG2	GABRG2	Human	Up-regulated	Brain tissue	Increased levels of α4-containing GABAA receptors in focal cortical dysplasia: A possible cause of benzodiazepine resistance	I,II
GABRA4	GABRA4	Human	Up-regulated	Brain tissue	Increased levels of α4-containing GABAA receptors in focal cortical dysplasia: A possible cause of benzodiazepine resistance	II
GABRD	GABRD	Human	Up-regulated	Brain tissue	Increased levels of α4-containing GABAA receptors in focal cortical dysplasia: A possible cause of benzodiazepine resistance	I,II
CHI3L1	CHI3L1	Human	Up-regulated	Brain tissue	Identifying Cellular Signalling Molecules in Developmental Disorders of the Brain	IIb
CCL2	CCL2	Human	Up-regulated	Brain tissue	Identifying Cellular Signalling Molecules in Developmental Disorders of the Brain	IIb
CP	CP	Human	Up-regulated	Brain tissue	Identifying Cellular Signalling Molecules in Developmental Disorders of the Brain	IIa,IIb
LUM	LUM	Human	Up-regulated	Brain tissue	Identifying Cellular Signalling Molecules in Developmental Disorders of the Brain	IIa,IIb
MANT2	MANT2 (Unconfirmed)	Human	Up-regulated	Brain tissue	Identifying Cellular Signalling Molecules in Developmental Disorders of the Brain	IIa,IIb
TNC	TNC	Human	Up-regulated	Brain tissue	Identifying Cellular Signalling Molecules in Developmental Disorders of the Brain	IIa,IIb
EFEMP1	EFEMP1	Human	Up-regulated	Brain tissue	Identifying Cellular Signalling Molecules in Developmental Disorders of the Brain	IIa,IIb
ECM2	ECM2	Human	Up-regulated	Brain tissue	Identifying Cellular Signalling Molecules in Developmental Disorders of the Brain	IIa,IIb
ANGPT1	ANGPT1	Human	Up-regulated	Brain tissue	Identifying Cellular Signalling Molecules in Developmental Disorders of the Brain	IIa,IIb
SERPING1	SERPING1	Human	Up-regulated	Brain tissue	Identifying Cellular Signalling Molecules in Developmental Disorders of the Brain	IIa,IIb
HMGCS1	HMGCS1	Human	Up-regulated	Brain tissue	Transcriptome analyses of the cortex and white matter of focal cortical dysplasia type II: Insights into pathophysiology and tissue characterization	IIa,IIb
HMGCR	HMGCR	Human	Up-regulated	Brain tissue	Transcriptome analyses of the cortex and white matter of focal cortical dysplasia type II: Insights into pathophysiology and tissue characterization	IIa,IIb
SQLE	SQLE	Human	Up-regulated	Brain tissue	Transcriptome analyses of the cortex and white matter of focal cortical dysplasia type II: Insights into pathophysiology and tissue characterization	IIa,IIb
MTRNR2L12	MTRNR2L12	Human	Up-regulated	Brain tissue	Transcriptome analyses of the cortex and white matter of focal cortical dysplasia type II: Insights into pathophysiology and tissue characterization	IIa
CD47	CD47	Human	Down-regulated	Brain tissue	Downregulation of CD47 and CD200 in Patients with FCD IIb and Tuberous Sclerosis Complex	IIb
CD200	CD200	Human	Down-regulated	Brain tissue	Downregulation of CD47 and CD200 in Patients with FCD IIb and Tuberous Sclerosis Complex	IIb
SIRP-α	SIRPA	Human	Down-regulated	Brain tissue	Downregulation of CD47 and CD200 in Patients with FCD IIb and Tuberous Sclerosis Complex	IIb
IL-4	IL4	Human	Down-regulated	Brain tissue	Downregulation of CD47 and CD200 in Patients with FCD IIb and Tuberous Sclerosis Complex	IIb
ASIC1a	ASIC1	Human	Down-regulated	Brain tissue	Down-regulated expression of acid-sensing ion channel 1a in cortical lesions of patients with focal cortical dysplasia	I,II
IL2	IL2	Human	Up-regulated	Brain tissue	Expression and cellular distribution of the interleukin 2 signaling system in cortical lesions from patients with focal cortical dysplasia	I,II
IL2Rα	IL2RA	Human	Up-regulated	Brain tissue	Expression and cellular distribution of the interleukin 2 signaling system in cortical lesions from patients with focal cortical dysplasia	I,II
IL2RB	IL2RB	Human	Up-regulated	Brain tissue	Expression and cellular distribution of the interleukin 2 signaling system in cortical lesions from patients with focal cortical dysplasia	I,II
IL2RG	IL2RG	Human	Up-regulated	Brain tissue	Expression and cellular distribution of the interleukin 2 signaling system in cortical lesions from patients with focal cortical dysplasia	I,II
TLR2	TLR2	Human	Up-regulated	Brain tissue	Activation of Toll-like receptor, RAGE and HMGB1 signalling in malformations of cortical development	IIb
TLR4	TLR4	Human	Up-regulated	Brain tissue	Activation of Toll-like receptor, RAGE and HMGB1 signalling in malformations of cortical development	IIb
RAGE	AGER	Human	Up-regulated	Brain tissue	Activation of Toll-like receptor, RAGE and HMGB1 signalling in malformations of cortical development	IIb
NEFH	NEFH	Human	Up-regulated	Brain tissue	Activation of mammalian target of rapamycin in cytomegalic neurons of human cortical dysplasia	IIa,IIb
NKCC1	SLC12A2 (NKCC1)	Human	Up-regulated	Brain tissue	Correlation of age at seizure onset with GABAA receptor subunit and chloride Co-transporter configuration in Focal cortical dysplasia (FCD)	I,II
GABRA4	GABRA4	Human	Up-regulated	Brain tissue	Correlation of age at seizure onset with GABAA receptor subunit and chloride Co-transporter configuration in Focal cortical dysplasia (FCD)	I,II
GABRA5	GABRA5	Human	Up-regulated	Brain tissue	Correlation of age at seizure onset with GABAA receptor subunit and chloride Co-transporter configuration in Focal cortical dysplasia (FCD)	II
GABRG2	GABRG2	Human	Up-regulated	Brain tissue	Correlation of age at seizure onset with GABAA receptor subunit and chloride Co-transporter configuration in Focal cortical dysplasia (FCD)	II
GABRB3	GABRB3	Human	Down-regulated	Brain tissue	Correlation of age at seizure onset with GABAA receptor subunit and chloride Co-transporter configuration in Focal cortical dysplasia (FCD)	I,II
GABRA1	GABRA1	Human	Up-regulated	Brain tissue	Correlation of age at seizure onset with GABAA receptor subunit and chloride Co-transporter configuration in Focal cortical dysplasia (FCD)	I
BIRC2	BIRC2	Human	Down-regulated	Induced Pluripotent Stem Cells (iPSCs) derived from skin fibroblasts of FCD patients and controls.	Analysis of genes involved in cell proliferation, adhesion, and control of apoptosis during embryonic neurogenesis in Induced Pluripotent Stem Cells (iPSCs) from patients with Focal Cortical Dysplasia	General
PI3K	PIK3CA/B	Human	Down-regulated	Induced Pluripotent Stem Cells (iPSCs) derived from skin fibroblasts of FCD patients and controls.	Analysis of genes involved in cell proliferation, adhesion, and control of apoptosis during embryonic neurogenesis in Induced Pluripotent Stem Cells (iPSCs) from patients with Focal Cortical Dysplasia	General
CTNNB1	CTNNB1	Human	Down-regulated	Induced Pluripotent Stem Cells (iPSCs) derived from skin fibroblasts of FCD patients and controls.	Analysis of genes involved in cell proliferation, adhesion, and control of apoptosis during embryonic neurogenesis in Induced Pluripotent Stem Cells (iPSCs) from patients with Focal Cortical Dysplasia	General
4EBP1	EIF4EBP1	Human	Down-regulated	Induced Pluripotent Stem Cells (iPSCs) derived from skin fibroblasts of FCD patients and controls.	Analysis of genes involved in cell proliferation, adhesion, and control of apoptosis during embryonic neurogenesis in Induced Pluripotent Stem Cells (iPSCs) from patients with Focal Cortical Dysplasia	General
BIRC3	BIRC3	Human	Down-regulated	Induced Pluripotent Stem Cells (iPSCs) derived from skin fibroblasts of FCD patients and controls.	Analysis of genes involved in cell proliferation, adhesion, and control of apoptosis during embryonic neurogenesis in Induced Pluripotent Stem Cells (iPSCs) from patients with Focal Cortical Dysplasia	General
FGF13	FGF13	Human	Up-regulated	Brain tissue	Increased expression of fibroblast growth factor 13 in cortical lesions of the focal cortical dysplasia	Ia,IIa,IIb
GPER1	GPER1	Human	Down-regulated	Brain tissue	Downregulated GPR30 expression in the epileptogenic foci of female patients with focal cortical dysplasia type IIb and tuberous sclerosis complex is correlated with 18F-FDG PET-CT values	IIb
PRKACA	PRKACA	Human	Down-regulated	Brain tissue	Downregulated GPR30 expression in the epileptogenic foci of female patients with focal cortical dysplasia type IIb and tuberous sclerosis complex is correlated with 18F-FDG PET-CT values	IIb
NFKB1	NFKB1	Human	Up-regulated	Brain tissue	Downregulated GPR30 expression in the epileptogenic foci of female patients with focal cortical dysplasia type IIb and tuberous sclerosis complex is correlated with 18F-FDG PET-CT values	IIb
IL-6	IL6	Human	Up-regulated	Brain tissue	Downregulated GPR30 expression in the epileptogenic foci of female patients with focal cortical dysplasia type IIb and tuberous sclerosis complex is correlated with 18F-FDG PET-CT values	IIb
IL-1β	IL1B	Human	Up-regulated	Brain tissue	Downregulated GPR30 expression in the epileptogenic foci of female patients with focal cortical dysplasia type IIb and tuberous sclerosis complex is correlated with 18F-FDG PET-CT values	IIb
Panx1	PANX1	Human	Up-regulated	Brain tissue	Expression of pannexin 1 and 2 in cortical lesions from intractable epilepsy patients with focal cortical dysplasia	Ia,IIa,IIb
Panx2	PANX2	Human	Up-regulated	Brain tissue	Expression of pannexin 1 and 2 in cortical lesions from intractable epilepsy patients with focal cortical dysplasia	IIb
CNR1	CNR1	Human	Up-regulated	Brain tissue	Contribution of altered endocannabinoid system to overactive mTORC1 signaling in focal cortical dysplasia	II
PRS6	RPS6	Human	Up-regulated	Brain tissue	Contribution of altered endocannabinoid system to overactive mTORC1 signaling in focal cortical dysplasia	II
IL1B	IL1B	Human	Up-regulated	Brain tissue	Comparative analysis of cytokine/chemokine regulatory networks in patients with hippocampal sclerosis (HS) and focal cortical dysplasia (FCD)	II
IL6	IL6	Human	Up-regulated	Brain tissue	Comparative analysis of cytokine/chemokine regulatory networks in patients with hippocampal sclerosis (HS) and focal cortical dysplasia (FCD)	II
CCL3 (MIP1α)	CCL3	Human	Up-regulated	Brain tissue	Comparative analysis of cytokine/chemokine regulatory networks in patients with hippocampal sclerosis (HS) and focal cortical dysplasia (FCD)	II
CCL4 (MIP1β)	CCL4	Human	Up-regulated	Brain tissue	Comparative analysis of cytokine/chemokine regulatory networks in patients with hippocampal sclerosis (HS) and focal cortical dysplasia (FCD)	II
STAT-3	STAT3	Human	Up-regulated	Brain tissue	Comparative analysis of cytokine/chemokine regulatory networks in patients with hippocampal sclerosis (HS) and focal cortical dysplasia (FCD)	II
C-JUN	C-JUN	Human	Up-regulated	Brain tissue	Comparative analysis of cytokine/chemokine regulatory networks in patients with hippocampal sclerosis (HS) and focal cortical dysplasia (FCD)	II
CCR5	CCR5	Human	Up-regulated	Brain tissue	Comparative analysis of cytokine/chemokine regulatory networks in patients with hippocampal sclerosis (HS) and focal cortical dysplasia (FCD)	II
NEUROG2	NEUROG2	Human	Up-regulated	Brain tissue	Dysregulation of NEUROG2 plays a key role in focal cortical dysplasia	IIa,IIb
RND2	RND2	Human	Up-regulated	Brain tissue	Dysregulation of NEUROG2 plays a key role in focal cortical dysplasia	IIa,IIb
HMOX1	HMOX1	Human	Up-regulated	Brain tissue	Chronic activation of anti-oxidant pathways and iron accumulation in epileptogenic malformations	IIb
FTH1	FTH1	Human	Up-regulated	Brain tissue	Chronic activation of anti-oxidant pathways and iron accumulation in epileptogenic malformations	IIb
ELANE	ELANE	Human	Up-regulated	Brain tissue	Chronic activation of anti-oxidant pathways and iron accumulation in epileptogenic malformations	IIb
IL1B	IL1B	Human	Up-regulated	Brain tissue	Unexpected Effect of IL-1β on the Function of GABAA Receptors in Pediatric Focal Cortical Dysplasia	IIb
IL1RN	IL1RN	Human	Up-regulated	Brain tissue	Unexpected Effect of IL-1β on the Function of GABAA Receptors in Pediatric Focal Cortical Dysplasia	IIb
NKCC1	NKCC1	Human	Up-regulated	Brain tissue	Unexpected Effect of IL-1β on the Function of GABAA Receptors in Pediatric Focal Cortical Dysplasia	IIb
Aldh2	ALDH2	Human	Up-regulated	Brain tissue	Chronic activation of anti-oxidant pathways and iron accumulation in epileptogenic malformations	IIb
ELANE	ELANE	Human	Up-regulated	Brain tissue	Chronic activation of anti-oxidant pathways and iron accumulation in epileptogenic malformations	IIb
FTH1	FTH1	Human	Up-regulated	Brain tissue	Chronic activation of anti-oxidant pathways and iron accumulation in epileptogenic malformations	IIb
IL1B	IL1B	Human	Up-regulated	Brain tissue	Unexpected Effect of IL-1β on the Function of GABAA Receptors in Pediatric Focal Cortical Dysplasia	IIb
IL1RN	IL1RN	Human	Up-regulated	Brain tissue	Unexpected Effect of IL-1β on the Function of GABAA Receptors in Pediatric Focal Cortical Dysplasia	IIb
NKCC1	NKCC1	Human	Up-regulated	Brain tissue	Unexpected Effect of IL-1β on the Function of GABAA Receptors in Pediatric Focal Cortical Dysplasia	IIb
GFAP	GFAP	Human	Up-regulated	Brain tissue	Identifying cellular markers of focal cortical dysplasia type II with cell-type deconvolution and single-cell signatures	IIa,IIb
VIM	VIM	Human	Up-regulated	Brain tissue	Identifying cellular markers of focal cortical dysplasia type II with cell-type deconvolution and single-cell signatures	IIa,IIb
NES	NES	Human	Up-regulated	Brain tissue	Identifying cellular markers of focal cortical dysplasia type II with cell-type deconvolution and single-cell signatures	IIa,IIb
S100B	S100B	Human	Up-regulated	Brain tissue	Identifying cellular markers of focal cortical dysplasia type II with cell-type deconvolution and single-cell signatures	IIa,IIb
C3	C3	Human	Up-regulated	Brain tissue	Identifying cellular markers of focal cortical dysplasia type II with cell-type deconvolution and single-cell signatures	IIa,IIb
SERPINA3	SERPINA3	Human	Up-regulated	Brain tissue	Identifying cellular markers of focal cortical dysplasia type II with cell-type deconvolution and single-cell signatures	IIa,IIb
STAT3	STAT3	Human	Up-regulated	Brain tissue	Identifying cellular markers of focal cortical dysplasia type II with cell-type deconvolution and single-cell signatures	IIa,IIb
GRIN2A	GRIN2A	Human and Rat	Up-regulated	Brain tissue	Expression profiles of α-synuclein in cortical lesions of patients with FCD IIb and TSC, and FCD rats	IIb
GRIN2B	GRIN2B	Human and Rat	Up-regulated	Brain tissue	Expression profiles of α-synuclein in cortical lesions of patients with FCD IIb and TSC, and FCD rats	IIb
SNCA	SNCA	Human and Rat	Down-regulated	Brain tissue	Expression profiles of α-synuclein in cortical lesions of patients with FCD IIb and TSC, and FCD rats	IIb
AP1S3	AP1S3	Human	Down-regulated	Brain tissue	Balloon cells promote immune system activation in focal cortical dysplasia type 2b	IIa,IIb
BTBD6	BTBD6	Human	Down-regulated	Brain tissue	Balloon cells promote immune system activation in focal cortical dysplasia type 2b	IIa,IIb
EVL	EVL	Human	Down-regulated	Brain tissue	Balloon cells promote immune system activation in focal cortical dysplasia type 2b	IIa,IIb
FBXL18	FBXL18	Human	Down-regulated	Brain tissue	Balloon cells promote immune system activation in focal cortical dysplasia type 2b	IIa,IIb
HRAS	HRAS	Human	Down-regulated	Brain tissue	Balloon cells promote immune system activation in focal cortical dysplasia type 2b	IIa,IIb
NCR1	NCR1	Human	Down-regulated	Brain tissue	Balloon cells promote immune system activation in focal cortical dysplasia type 2b	IIa,IIb
UBE2B	UBE2B	Human	Down-regulated	Brain tissue	Balloon cells promote immune system activation in focal cortical dysplasia type 2b	IIa,IIb
UBE2E3	UBE2E3	Human	Down-regulated	Brain tissue	Balloon cells promote immune system activation in focal cortical dysplasia type 2b	IIa,IIb
ZNRF1	ZNRF1	Human	Down-regulated	Brain tissue	Balloon cells promote immune system activation in focal cortical dysplasia type 2b	IIa,IIb
AZU1	AZU1	Human	Down-regulated	Brain tissue	Balloon cells promote immune system activation in focal cortical dysplasia type 2b	IIa,IIb
DUSP6	DUSP6	Human	Down-regulated	Brain tissue	Balloon cells promote immune system activation in focal cortical dysplasia type 2b	IIa,IIb
POLR1D	POLR1D	Human	Down-regulated	Brain tissue	Balloon cells promote immune system activation in focal cortical dysplasia type 2b	IIa,IIb
LCN2	LCN2	Human	Down-regulated	Brain tissue	Balloon cells promote immune system activation in focal cortical dysplasia type 2b	IIa,IIb
SLPI	SLPI	Human	Down-regulated	Brain tissue	Balloon cells promote immune system activation in focal cortical dysplasia type 2b	IIa,IIb
DIAPH1	DIAPH1	Human	Down-regulated	Brain tissue	Balloon cells promote immune system activation in focal cortical dysplasia type 2b	IIa,IIb
DUSP4	DUSP4	Human	Down-regulated	Brain tissue	Balloon cells promote immune system activation in focal cortical dysplasia type 2b	IIa,IIb
SIAH2	SIAH2	Human	Down-regulated	Brain tissue	Balloon cells promote immune system activation in focal cortical dysplasia type 2b	IIa,IIb
NME2	NME2	Human	Down-regulated	Brain tissue	Balloon cells promote immune system activation in focal cortical dysplasia type 2b	IIa,IIb
CRP	CRP	Human	Down-regulated	Brain tissue	Balloon cells promote immune system activation in focal cortical dysplasia type 2b	IIa,IIb
HRAS	HRAS	Human	Down-regulated	Brain tissue	Balloon cells promote immune system activation in focal cortical dysplasia type 2b	IIa,IIb
FGA	FGA	Human	Down-regulated	Brain tissue	Balloon cells promote immune system activation in focal cortical dysplasia type 2b	IIa,IIb
EEF2	EEF2	Human	Down-regulated	Brain tissue	Balloon cells promote immune system activation in focal cortical dysplasia type 2b	IIa,IIb
CFHR5	CFHR5	Human	Down-regulated	Brain tissue	Balloon cells promote immune system activation in focal cortical dysplasia type 2b	IIa,IIb
TTR	TTR	Human	Down-regulated	Brain tissue	Balloon cells promote immune system activation in focal cortical dysplasia type 2b	IIa,IIb
C9	C9	Human	Down-regulated	Brain tissue	Balloon cells promote immune system activation in focal cortical dysplasia type 2b	IIa,IIb
ELANE	ELANE	Human	Down-regulated	Brain tissue	Balloon cells promote immune system activation in focal cortical dysplasia type 2b	IIa,IIb
SLC20A1	SLC20A1	Human	Down-regulated	Brain tissue	Balloon cells promote immune system activation in focal cortical dysplasia type 2b	IIa,IIb
PDZD11	PDZD11	Human	Down-regulated	Brain tissue	Balloon cells promote immune system activation in focal cortical dysplasia type 2b	IIa,IIb
DEFA1B	DEFA1B	Human	Down-regulated	Brain tissue	Balloon cells promote immune system activation in focal cortical dysplasia type 2b	IIa,IIb
FGB	FGB	Human	Down-regulated	Brain tissue	Balloon cells promote immune system activation in focal cortical dysplasia type 2b	IIa,IIb
AREG	AREG	Human	Down-regulated	Brain tissue	Balloon cells promote immune system activation in focal cortical dysplasia type 2b	IIa,IIb
DUSP4	DUSP4	Human	Down-regulated	Brain tissue	Balloon cells promote immune system activation in focal cortical dysplasia type 2b	IIa,IIb
EREG	EREG	Human	Down-regulated	Brain tissue	Balloon cells promote immune system activation in focal cortical dysplasia type 2b	IIa,IIb
FGA	FGA	Human	Down-regulated	Brain tissue	Balloon cells promote immune system activation in focal cortical dysplasia type 2b	IIa,IIb
FGF17	FGF17	Human	Down-regulated	Brain tissue	Balloon cells promote immune system activation in focal cortical dysplasia type 2b	IIa,IIb
GHR	GHR	Human	Down-regulated	Brain tissue	Balloon cells promote immune system activation in focal cortical dysplasia type 2b	IIa,IIb
HRAS	HRAS	Human	Down-regulated	Brain tissue	Balloon cells promote immune system activation in focal cortical dysplasia type 2b	IIa,IIb
LCN2	LCN2	Human	Down-regulated	Brain tissue	Balloon cells promote immune system activation in focal cortical dysplasia type 2b	IIa,IIb
PSPN	PSPN	Human	Down-regulated	Brain tissue	Balloon cells promote immune system activation in focal cortical dysplasia type 2b	IIa,IIb
SPRED2	SPRED2	Human	Down-regulated	Brain tissue	Balloon cells promote immune system activation in focal cortical dysplasia type 2b	IIa,IIb
SPRED3	SPRED3	Human	Down-regulated	Brain tissue	Balloon cells promote immune system activation in focal cortical dysplasia type 2b	IIa,IIb
FGF10	FGF10	Human	Down-regulated	Brain tissue	Balloon cells promote immune system activation in focal cortical dysplasia type 2b	IIa,IIb
AP1B1	AP1B1	Human	Up-regulated	Brain tissue	Balloon cells promote immune system activation in focal cortical dysplasia type 2b	IIa,IIb
BLNK	BLNK	Human	Up-regulated	Brain tissue	Balloon cells promote immune system activation in focal cortical dysplasia type 2b	IIa,IIb
BTK	BTK	Human	Up-regulated	Brain tissue	Balloon cells promote immune system activation in focal cortical dysplasia type 2b	IIa,IIb
C1QA	C1QA	Human	Up-regulated	Brain tissue	Balloon cells promote immune system activation in focal cortical dysplasia type 2b	IIa,IIb
C1QB	C1QB	Human	Up-regulated	Brain tissue	Balloon cells promote immune system activation in focal cortical dysplasia type 2b	IIa,IIb
C1QC	C1QC	Human	Up-regulated	Brain tissue	Balloon cells promote immune system activation in focal cortical dysplasia type 2b	IIa,IIb
C3	C3	Human	Up-regulated	Brain tissue	Balloon cells promote immune system activation in focal cortical dysplasia type 2b	IIa,IIb
CAPZA1	CAPZA1	Human	Up-regulated	Brain tissue	Balloon cells promote immune system activation in focal cortical dysplasia type 2b	IIa,IIb
CARD11	CARD11	Human	Up-regulated	Brain tissue	Balloon cells promote immune system activation in focal cortical dysplasia type 2b	IIa,IIb
CD2	CD2	Human	Up-regulated	Brain tissue	Balloon cells promote immune system activation in focal cortical dysplasia type 2b	IIa,IIb
CD22	CD22	Human	Up-regulated	Brain tissue	Balloon cells promote immune system activation in focal cortical dysplasia type 2b	IIa,IIb
CD300A	CD300A	Human	Up-regulated	Brain tissue	Balloon cells promote immune system activation in focal cortical dysplasia type 2b	IIa,IIb
CD300C	CD300C	Human	Up-regulated	Brain tissue	Balloon cells promote immune system activation in focal cortical dysplasia type 2b	IIa,IIb
CD300LB	CD300LB	Human	Up-regulated	Brain tissue	Balloon cells promote immune system activation in focal cortical dysplasia type 2b	IIa,IIb
CD300LF	CD300LF	Human	Up-regulated	Brain tissue	Balloon cells promote immune system activation in focal cortical dysplasia type 2b	IIa,IIb
CD4	CD4	Human	Up-regulated	Brain tissue	Balloon cells promote immune system activation in focal cortical dysplasia type 2b	IIa,IIb
CD74	CD74	Human	Up-regulated	Brain tissue	Balloon cells promote immune system activation in focal cortical dysplasia type 2b	IIa,IIb
CD86	CD86	Human	Up-regulated	Brain tissue	Balloon cells promote immune system activation in focal cortical dysplasia type 2b	IIa,IIb
CDH1	CDH1	Human	Up-regulated	Brain tissue	Balloon cells promote immune system activation in focal cortical dysplasia type 2b	IIa,IIb
CYBA	CYBA	Human	Up-regulated	Brain tissue	Balloon cells promote immune system activation in focal cortical dysplasia type 2b	IIa,IIb
CYBB	CYBB	Human	Up-regulated	Brain tissue	Balloon cells promote immune system activation in focal cortical dysplasia type 2b	IIa,IIb
DAPP1	DAPP1	Human	Up-regulated	Brain tissue	Balloon cells promote immune system activation in focal cortical dysplasia type 2b	IIa,IIb
DNM2	DNM2	Human	Up-regulated	Brain tissue	Balloon cells promote immune system activation in focal cortical dysplasia type 2b	IIa,IIb
FBXL5	FBXL5	Human	Up-regulated	Brain tissue	Balloon cells promote immune system activation in focal cortical dysplasia type 2b	IIa,IIb
FBXO7	FBXO7	Human	Up-regulated	Brain tissue	Balloon cells promote immune system activation in focal cortical dysplasia type 2b	IIa,IIb
FCGR1A	FCGR1A	Human	Up-regulated	Brain tissue	Balloon cells promote immune system activation in focal cortical dysplasia type 2b	IIa,IIb
FCGR1B	FCGR1B	Human	Up-regulated	Brain tissue	Balloon cells promote immune system activation in focal cortical dysplasia type 2b	IIa,IIb
FCGR3A	FCGR3A	Human	Up-regulated	Brain tissue	Balloon cells promote immune system activation in focal cortical dysplasia type 2b	IIa,IIb
FYB1	FYB1	Human	Up-regulated	Brain tissue	Balloon cells promote immune system activation in focal cortical dysplasia type 2b	IIa,IIb
HCST	HCST	Human	Up-regulated	Brain tissue	Balloon cells promote immune system activation in focal cortical dysplasia type 2b	IIa,IIb
HLA-DMA	HLA-DMA	Human	Up-regulated	Brain tissue	Balloon cells promote immune system activation in focal cortical dysplasia type 2b	IIa,IIb
HLA-DMB	HLA-DMB	Human	Up-regulated	Brain tissue	Balloon cells promote immune system activation in focal cortical dysplasia type 2b	IIa,IIb
HLA-DOA	HLA-DOA	Human	Up-regulated	Brain tissue	Balloon cells promote immune system activation in focal cortical dysplasia type 2b	IIa,IIb
HLA-DPA1	HLA-DPA1	Human	Up-regulated	Brain tissue	Balloon cells promote immune system activation in focal cortical dysplasia type 2b	IIa,IIb
HLA-DRA	HLA-DRA	Human	Up-regulated	Brain tissue	Balloon cells promote immune system activation in focal cortical dysplasia type 2b	IIa,IIb
ICOSLG	ICOSLG	Human	Up-regulated	Brain tissue	Balloon cells promote immune system activation in focal cortical dysplasia type 2b	IIa,IIb
INPP5D	INPP5D	Human	Up-regulated	Brain tissue	Balloon cells promote immune system activation in focal cortical dysplasia type 2b	IIa,IIb
ITGB2	ITGB2	Human	Up-regulated	Brain tissue	Balloon cells promote immune system activation in focal cortical dysplasia type 2b	IIa,IIb
LAIR1	LAIR1	Human	Up-regulated	Brain tissue	Balloon cells promote immune system activation in focal cortical dysplasia type 2b	IIa,IIb
LCP2	LCP2	Human	Up-regulated	Brain tissue	Balloon cells promote immune system activation in focal cortical dysplasia type 2b	IIa,IIb
LILRA1	LILRA1	Human	Up-regulated	Brain tissue	Balloon cells promote immune system activation in focal cortical dysplasia type 2b	IIa,IIb
LILRA2	LILRA2	Human	Up-regulated	Brain tissue	Balloon cells promote immune system activation in focal cortical dysplasia type 2b	IIa,IIb
LILRA4	LILRA4	Human	Up-regulated	Brain tissue	Balloon cells promote immune system activation in focal cortical dysplasia type 2b	IIa,IIb
LILRB1	LILRB1	Human	Up-regulated	Brain tissue	Balloon cells promote immune system activation in focal cortical dysplasia type 2b	IIa,IIb
LILRB2	LILRB2	Human	Up-regulated	Brain tissue	Balloon cells promote immune system activation in focal cortical dysplasia type 2b	IIa,IIb
LILRB4	LILRB4	Human	Up-regulated	Brain tissue	Balloon cells promote immune system activation in focal cortical dysplasia type 2b	IIa,IIb
MICB	MICB	Human	Up-regulated	Brain tissue	Balloon cells promote immune system activation in focal cortical dysplasia type 2b	IIa,IIb
NCF1	NCF1	Human	Up-regulated	Brain tissue	Balloon cells promote immune system activation in focal cortical dysplasia type 2b	IIa,IIb
NCF2	NCF2	Human	Up-regulated	Brain tissue	Balloon cells promote immune system activation in focal cortical dysplasia type 2b	IIa,IIb
NCF4	NCF4	Human	Up-regulated	Brain tissue	Balloon cells promote immune system activation in focal cortical dysplasia type 2b	IIa,IIb
NFATC1	NFATC1	Human	Up-regulated	Brain tissue	Balloon cells promote immune system activation in focal cortical dysplasia type 2b	IIa,IIb
NFATC2	NFATC2	Human	Up-regulated	Brain tissue	Balloon cells promote immune system activation in focal cortical dysplasia type 2b	IIa,IIb
OSCAR	OSCAR	Human	Up-regulated	Brain tissue	Balloon cells promote immune system activation in focal cortical dysplasia type 2b	IIa,IIb
PDCD1LG2	PDCD1LG2	Human	Up-regulated	Brain tissue	Balloon cells promote immune system activation in focal cortical dysplasia type 2b	IIa,IIb
PIK3AP1	PIK3AP1	Human	Up-regulated	Brain tissue	Balloon cells promote immune system activation in focal cortical dysplasia type 2b	IIa,IIb
PLCG2	PLCG2	Human	Up-regulated	Brain tissue	Balloon cells promote immune system activation in focal cortical dysplasia type 2b	IIa,IIb
PPP2R1B	PPP2R1B	Human	Up-regulated	Brain tissue	Balloon cells promote immune system activation in focal cortical dysplasia type 2b	IIa,IIb
PSMD2	PSMD2	Human	Up-regulated	Brain tissue	Balloon cells promote immune system activation in focal cortical dysplasia type 2b	IIa,IIb
PTPN6	PTPN6	Human	Up-regulated	Brain tissue	Balloon cells promote immune system activation in focal cortical dysplasia type 2b	IIa,IIb
PTPRC	PTPRC	Human	Up-regulated	Brain tissue	Balloon cells promote immune system activation in focal cortical dysplasia type 2b	IIa,IIb
RICTOR	RICTOR	Human	Up-regulated	Brain tissue	Balloon cells promote immune system activation in focal cortical dysplasia type 2b	IIa,IIb
RNF213	RNF213	Human	Up-regulated	Brain tissue	Balloon cells promote immune system activation in focal cortical dysplasia type 2b	IIa,IIb
SIGLEC10	SIGLEC10	Human	Up-regulated	Brain tissue	Balloon cells promote immune system activation in focal cortical dysplasia type 2b	IIa,IIb
SIGLEC11	SIGLEC11	Human	Up-regulated	Brain tissue	Balloon cells promote immune system activation in focal cortical dysplasia type 2b	IIa,IIb
SIGLEC8	SIGLEC8	Human	Up-regulated	Brain tissue	Balloon cells promote immune system activation in focal cortical dysplasia type 2b	IIa,IIb
SIPA1	SIPA1	Human	Up-regulated	Brain tissue	Balloon cells promote immune system activation in focal cortical dysplasia type 2b	IIa,IIb
SKP2	SKP2	Human	Up-regulated	Brain tissue	Balloon cells promote immune system activation in focal cortical dysplasia type 2b	IIa,IIb
SNAP23	SNAP23	Human	Up-regulated	Brain tissue	Balloon cells promote immune system activation in focal cortical dysplasia type 2b	IIa,IIb
SPSB1	SPSB1	Human	Up-regulated	Brain tissue	Balloon cells promote immune system activation in focal cortical dysplasia type 2b	IIa,IIb
SPSB2	SPSB2	Human	Up-regulated	Brain tissue	Balloon cells promote immune system activation in focal cortical dysplasia type 2b	IIa,IIb
SYK	SYK	Human	Up-regulated	Brain tissue	Balloon cells promote immune system activation in focal cortical dysplasia type 2b	IIa,IIb
TLR1	TLR1	Human	Up-regulated	Brain tissue	Balloon cells promote immune system activation in focal cortical dysplasia type 2b	IIa,IIb
TLR2	TLR2	Human	Up-regulated	Brain tissue	Balloon cells promote immune system activation in focal cortical dysplasia type 2b	IIa,IIb
TLR4	TLR4	Human	Up-regulated	Brain tissue	Balloon cells promote immune system activation in focal cortical dysplasia type 2b	IIa,IIb
TLR6	TLR6	Human	Up-regulated	Brain tissue	Balloon cells promote immune system activation in focal cortical dysplasia type 2b	IIa,IIb
TREM2	TREM2	Human	Up-regulated	Brain tissue	Balloon cells promote immune system activation in focal cortical dysplasia type 2b	IIa,IIb
TREML1	TREML1	Human	Up-regulated	Brain tissue	Balloon cells promote immune system activation in focal cortical dysplasia type 2b	IIa,IIb
TRIM39	TRIM39	Human	Up-regulated	Brain tissue	Balloon cells promote immune system activation in focal cortical dysplasia type 2b	IIa,IIb
TYROBP	TYROBP	Human	Up-regulated	Brain tissue	Balloon cells promote immune system activation in focal cortical dysplasia type 2b	IIa,IIb
UBA7	UBA7	Human	Up-regulated	Brain tissue	Balloon cells promote immune system activation in focal cortical dysplasia type 2b	IIa,IIb
UFL1	UFL1	Human	Up-regulated	Brain tissue	Balloon cells promote immune system activation in focal cortical dysplasia type 2b	IIa,IIb
VAMP3	VAMP3	Human	Up-regulated	Brain tissue	Balloon cells promote immune system activation in focal cortical dysplasia type 2b	IIa,IIb
VAMP8	VAMP8	Human	Up-regulated	Brain tissue	Balloon cells promote immune system activation in focal cortical dysplasia type 2b	IIa,IIb
VAV1	VAV1	Human	Up-regulated	Brain tissue	Balloon cells promote immune system activation in focal cortical dysplasia type 2b	IIa,IIb
WAS	WAS	Human	Up-regulated	Brain tissue	Balloon cells promote immune system activation in focal cortical dysplasia type 2b	IIa,IIb
ACP3	ACP3	Human	Up-regulated	Brain tissue	Balloon cells promote immune system activation in focal cortical dysplasia type 2b	IIa,IIb
ADA2	ADA2	Human	Up-regulated	Brain tissue	Balloon cells promote immune system activation in focal cortical dysplasia type 2b	IIa,IIb
ADGRE5	ADGRE5	Human	Up-regulated	Brain tissue	Balloon cells promote immune system activation in focal cortical dysplasia type 2b	IIa,IIb
AGA	AGA	Human	Up-regulated	Brain tissue	Balloon cells promote immune system activation in focal cortical dysplasia type 2b	IIa,IIb
ALDH3B1	ALDH3B1	Human	Up-regulated	Brain tissue	Balloon cells promote immune system activation in focal cortical dysplasia type 2b	IIa,IIb
ALOX5	ALOX5	Human	Up-regulated	Brain tissue	Balloon cells promote immune system activation in focal cortical dysplasia type 2b	IIa,IIb
AMPD3	AMPD3	Human	Up-regulated	Brain tissue	Balloon cells promote immune system activation in focal cortical dysplasia type 2b	IIa,IIb
ARHGAP45	ARHGAP45	Human	Up-regulated	Brain tissue	Balloon cells promote immune system activation in focal cortical dysplasia type 2b	IIa,IIb
ARHGAP9	ARHGAP9	Human	Up-regulated	Brain tissue	Balloon cells promote immune system activation in focal cortical dysplasia type 2b	IIa,IIb
ARPC1B	ARPC1B	Human	Up-regulated	Brain tissue	Balloon cells promote immune system activation in focal cortical dysplasia type 2b	IIa,IIb
ATP11A	ATP11A	Human	Up-regulated	Brain tissue	Balloon cells promote immune system activation in focal cortical dysplasia type 2b	IIa,IIb
ATP8B4	ATP8B4	Human	Up-regulated	Brain tissue	Balloon cells promote immune system activation in focal cortical dysplasia type 2b	IIa,IIb
BIN2	BIN2	Human	Up-regulated	Brain tissue	Balloon cells promote immune system activation in focal cortical dysplasia type 2b	IIa,IIb
BTK	BTK	Human	Up-regulated	Brain tissue	Balloon cells promote immune system activation in focal cortical dysplasia type 2b	IIa,IIb
C1QA	C1QA	Human	Up-regulated	Brain tissue	Balloon cells promote immune system activation in focal cortical dysplasia type 2b	IIa,IIb
C1QB	C1QB	Human	Up-regulated	Brain tissue	Balloon cells promote immune system activation in focal cortical dysplasia type 2b	IIa,IIb
C1QC	C1QC	Human	Up-regulated	Brain tissue	Balloon cells promote immune system activation in focal cortical dysplasia type 2b	IIa,IIb
C3	C3	Human	Up-regulated	Brain tissue	Balloon cells promote immune system activation in focal cortical dysplasia type 2b	IIa,IIb
C3AR1	C3AR1	Human	Up-regulated	Brain tissue	Balloon cells promote immune system activation in focal cortical dysplasia type 2b	IIa,IIb
CAPZA1	CAPZA1	Human	Up-regulated	Brain tissue	Balloon cells promote immune system activation in focal cortical dysplasia type 2b	IIa,IIb
CARD11	CARD11	Human	Up-regulated	Brain tissue	Balloon cells promote immune system activation in focal cortical dysplasia type 2b	IIa,IIb
CARD9	CARD9	Human	Up-regulated	Brain tissue	Balloon cells promote immune system activation in focal cortical dysplasia type 2b	IIa,IIb
CD14	CD14	Human	Up-regulated	Brain tissue	Balloon cells promote immune system activation in focal cortical dysplasia type 2b	IIa,IIb
CD180	CD180	Human	Up-regulated	Brain tissue	Balloon cells promote immune system activation in focal cortical dysplasia type 2b	IIa,IIb
CD300A	CD300A	Human	Up-regulated	Brain tissue	Balloon cells promote immune system activation in focal cortical dysplasia type 2b	IIa,IIb
CD300LB	CD300LB	Human	Up-regulated	Brain tissue	Balloon cells promote immune system activation in focal cortical dysplasia type 2b	IIa,IIb
CD4	CD4	Human	Up-regulated	Brain tissue	Balloon cells promote immune system activation in focal cortical dysplasia type 2b	IIa,IIb
CD53	CD53	Human	Up-regulated	Brain tissue	Balloon cells promote immune system activation in focal cortical dysplasia type 2b	IIa,IIb
CD68	CD68	Human	Up-regulated	Brain tissue	Balloon cells promote immune system activation in focal cortical dysplasia type 2b	IIa,IIb
CHI3L1	CHI3L1	Human	Up-regulated	Brain tissue	Balloon cells promote immune system activation in focal cortical dysplasia type 2b	IIa,IIb
CLEC5A	CLEC5A	Human	Up-regulated	Brain tissue	Balloon cells promote immune system activation in focal cortical dysplasia type 2b	IIa,IIb
CLEC7A	CLEC7A	Human	Up-regulated	Brain tissue	Balloon cells promote immune system activation in focal cortical dysplasia type 2b	IIa,IIb
CPPED1	CPPED1	Human	Up-regulated	Brain tissue	Balloon cells promote immune system activation in focal cortical dysplasia type 2b	IIa,IIb
CTSZ	CTSZ	Human	Up-regulated	Brain tissue	Balloon cells promote immune system activation in focal cortical dysplasia type 2b	IIa,IIb
CYBA	CYBA	Human	Up-regulated	Brain tissue	Balloon cells promote immune system activation in focal cortical dysplasia type 2b	IIa,IIb
CYBB	CYBB	Human	Up-regulated	Brain tissue	Balloon cells promote immune system activation in focal cortical dysplasia type 2b	IIa,IIb
CYFIP1	CYFIP1	Human	Up-regulated	Brain tissue	Balloon cells promote immune system activation in focal cortical dysplasia type 2b	IIa,IIb
DEGS1	DEGS1	Human	Up-regulated	Brain tissue	Balloon cells promote immune system activation in focal cortical dysplasia type 2b	IIa,IIb
DNM2	DNM2	Human	Up-regulated	Brain tissue	Balloon cells promote immune system activation in focal cortical dysplasia type 2b	IIa,IIb
DOCK2	DOCK2	Human	Up-regulated	Brain tissue	Balloon cells promote immune system activation in focal cortical dysplasia type 2b	IIa,IIb
ENPP4	ENPP4	Human	Up-regulated	Brain tissue	Balloon cells promote immune system activation in focal cortical dysplasia type 2b	IIa,IIb
FADD	FADD	Human	Up-regulated	Brain tissue	Balloon cells promote immune system activation in focal cortical dysplasia type 2b	IIa,IIb
FCER1G	FCER1G	Human	Up-regulated	Brain tissue	Balloon cells promote immune system activation in focal cortical dysplasia type 2b	IIa,IIb
FCGR1A	FCGR1A	Human	Up-regulated	Brain tissue	Balloon cells promote immune system activation in focal cortical dysplasia type 2b	IIa,IIb
FCGR2A	FCGR2A	Human	Up-regulated	Brain tissue	Balloon cells promote immune system activation in focal cortical dysplasia type 2b	IIa,IIb
FCGR3A	FCGR3A	Human	Up-regulated	Brain tissue	Balloon cells promote immune system activation in focal cortical dysplasia type 2b	IIa,IIb
FPR1	FPR1	Human	Up-regulated	Brain tissue	Balloon cells promote immune system activation in focal cortical dysplasia type 2b	IIa,IIb
FRK	FRK	Human	Up-regulated	Brain tissue	Balloon cells promote immune system activation in focal cortical dysplasia type 2b	IIa,IIb
FUCA2	FUCA2	Human	Up-regulated	Brain tissue	Balloon cells promote immune system activation in focal cortical dysplasia type 2b	IIa,IIb
GAB2	GAB2	Human	Up-regulated	Brain tissue	Balloon cells promote immune system activation in focal cortical dysplasia type 2b	IIa,IIb
GCA	GCA	Human	Up-regulated	Brain tissue	Balloon cells promote immune system activation in focal cortical dysplasia type 2b	IIa,IIb
GLIPR1	GLIPR1	Human	Up-regulated	Brain tissue	Balloon cells promote immune system activation in focal cortical dysplasia type 2b	IIa,IIb
GM2A	GM2A	Human	Up-regulated	Brain tissue	Balloon cells promote immune system activation in focal cortical dysplasia type 2b	IIa,IIb
GOLGA7	GOLGA7	Human	Up-regulated	Brain tissue	Balloon cells promote immune system activation in focal cortical dysplasia type 2b	IIa,IIb
GRN	GRN	Human	Up-regulated	Brain tissue	Balloon cells promote immune system activation in focal cortical dysplasia type 2b	IIa,IIb
GSN	GSN	Human	Up-regulated	Brain tissue	Balloon cells promote immune system activation in focal cortical dysplasia type 2b	IIa,IIb
GUSB	GUSB	Human	Up-regulated	Brain tissue	Balloon cells promote immune system activation in focal cortical dysplasia type 2b	IIa,IIb
HCK	HCK	Human	Up-regulated	Brain tissue	Balloon cells promote immune system activation in focal cortical dysplasia type 2b	IIa,IIb
HLA-E	HLA-E	Human	Up-regulated	Brain tissue	Balloon cells promote immune system activation in focal cortical dysplasia type 2b	IIa,IIb
HPSE	HPSE	Human	Up-regulated	Brain tissue	Balloon cells promote immune system activation in focal cortical dysplasia type 2b	IIa,IIb
HVCN1	HVCN1	Human	Up-regulated	Brain tissue	Balloon cells promote immune system activation in focal cortical dysplasia type 2b	IIa,IIb
IFNA13	IFNA13	Human	Up-regulated	Brain tissue	Balloon cells promote immune system activation in focal cortical dysplasia type 2b	IIa,IIb
IL1B	IL1B	Human	Up-regulated	Brain tissue	Balloon cells promote immune system activation in focal cortical dysplasia type 2b	IIa,IIb
IRAK2	IRAK2	Human	Up-regulated	Brain tissue	Balloon cells promote immune system activation in focal cortical dysplasia type 2b	IIa,IIb
IRAK4	IRAK4	Human	Up-regulated	Brain tissue	Balloon cells promote immune system activation in focal cortical dysplasia type 2b	IIa,IIb
IST1	IST1	Human	Up-regulated	Brain tissue	Balloon cells promote immune system activation in focal cortical dysplasia type 2b	IIa,IIb
ITGAM	ITGAM	Human	Up-regulated	Brain tissue	Balloon cells promote immune system activation in focal cortical dysplasia type 2b	IIa,IIb
ITGAX	ITGAX	Human	Up-regulated	Brain tissue	Balloon cells promote immune system activation in focal cortical dysplasia type 2b	IIa,IIb
ITGB2	ITGB2	Human	Up-regulated	Brain tissue	Balloon cells promote immune system activation in focal cortical dysplasia type 2b	IIa,IIb
LAIR1	LAIR1	Human	Up-regulated	Brain tissue	Balloon cells promote immune system activation in focal cortical dysplasia type 2b	IIa,IIb
LAMP1	LAMP1	Human	Up-regulated	Brain tissue	Balloon cells promote immune system activation in focal cortical dysplasia type 2b	IIa,IIb
LAMP2	LAMP2	Human	Up-regulated	Brain tissue	Balloon cells promote immune system activation in focal cortical dysplasia type 2b	IIa,IIb
LAT2	LAT2	Human	Up-regulated	Brain tissue	Balloon cells promote immune system activation in focal cortical dysplasia type 2b	IIa,IIb
LCP2	LCP2	Human	Up-regulated	Brain tissue	Balloon cells promote immune system activation in focal cortical dysplasia type 2b	IIa,IIb
LILRB2	LILRB2	Human	Up-regulated	Brain tissue	Balloon cells promote immune system activation in focal cortical dysplasia type 2b	IIa,IIb
LY86	LY86	Human	Up-regulated	Brain tissue	Balloon cells promote immune system activation in focal cortical dysplasia type 2b	IIa,IIb
LY96	LY96	Human	Up-regulated	Brain tissue	Balloon cells promote immune system activation in focal cortical dysplasia type 2b	IIa,IIb
MAGT1	MAGT1	Human	Up-regulated	Brain tissue	Balloon cells promote immune system activation in focal cortical dysplasia type 2b	IIa,IIb
MAN2B1	MAN2B1	Human	Up-regulated	Brain tissue	Balloon cells promote immune system activation in focal cortical dysplasia type 2b	IIa,IIb
METTL7A	METTL7A	Human	Up-regulated	Brain tissue	Balloon cells promote immune system activation in focal cortical dysplasia type 2b	IIa,IIb
MNDA	MNDA	Human	Up-regulated	Brain tissue	Balloon cells promote immune system activation in focal cortical dysplasia type 2b	IIa,IIb
MVP	MVP	Human	Up-regulated	Brain tissue	Balloon cells promote immune system activation in focal cortical dysplasia type 2b	IIa,IIb
MYH9	MYH9	Human	Up-regulated	Brain tissue	Balloon cells promote immune system activation in focal cortical dysplasia type 2b	IIa,IIb
MYO9B	MYO9B	Human	Up-regulated	Brain tissue	Balloon cells promote immune system activation in focal cortical dysplasia type 2b	IIa,IIb
NCF1	NCF1	Human	Up-regulated	Brain tissue	Balloon cells promote immune system activation in focal cortical dysplasia type 2b	IIa,IIb
NCF2	NCF2	Human	Up-regulated	Brain tissue	Balloon cells promote immune system activation in focal cortical dysplasia type 2b	IIa,IIb
NCF4	NCF4	Human	Up-regulated	Brain tissue	Balloon cells promote immune system activation in focal cortical dysplasia type 2b	IIa,IIb
NCKAP1L	NCKAP1L	Human	Up-regulated	Brain tissue	Balloon cells promote immune system activation in focal cortical dysplasia type 2b	IIa,IIb
NCSTN	NCSTN	Human	Up-regulated	Brain tissue	Balloon cells promote immune system activation in focal cortical dysplasia type 2b	IIa,IIb
NFAM1	NFAM1	Human	Up-regulated	Brain tissue	Balloon cells promote immune system activation in focal cortical dysplasia type 2b	IIa,IIb
NFASC	NFASC	Human	Up-regulated	Brain tissue	Balloon cells promote immune system activation in focal cortical dysplasia type 2b	IIa,IIb
NFATC1	NFATC1	Human	Up-regulated	Brain tissue	Balloon cells promote immune system activation in focal cortical dysplasia type 2b	IIa,IIb
NFATC2	NFATC2	Human	Up-regulated	Brain tissue	Balloon cells promote immune system activation in focal cortical dysplasia type 2b	IIa,IIb
NHLRC3	NHLRC3	Human	Up-regulated	Brain tissue	Balloon cells promote immune system activation in focal cortical dysplasia type 2b	IIa,IIb
NLRC4	NLRC4	Human	Up-regulated	Brain tissue	Balloon cells promote immune system activation in focal cortical dysplasia type 2b	IIa,IIb
NLRP3	NLRP3	Human	Up-regulated	Brain tissue	Balloon cells promote immune system activation in focal cortical dysplasia type 2b	IIa,IIb
OLR1	OLR1	Human	Up-regulated	Brain tissue	Balloon cells promote immune system activation in focal cortical dysplasia type 2b	IIa,IIb
OSCAR	OSCAR	Human	Up-regulated	Brain tissue	Balloon cells promote immune system activation in focal cortical dysplasia type 2b	IIa,IIb
P2RX1	P2RX1	Human	Up-regulated	Brain tissue	Balloon cells promote immune system activation in focal cortical dysplasia type 2b	IIa,IIb
P2RX7	P2RX7	Human	Up-regulated	Brain tissue	Balloon cells promote immune system activation in focal cortical dysplasia type 2b	IIa,IIb
PADI2	PADI2	Human	Up-regulated	Brain tissue	Balloon cells promote immune system activation in focal cortical dysplasia type 2b	IIa,IIb
PLCG2	PLCG2	Human	Up-regulated	Brain tissue	Balloon cells promote immune system activation in focal cortical dysplasia type 2b	IIa,IIb
PLD1	PLD1	Human	Up-regulated	Brain tissue	Balloon cells promote immune system activation in focal cortical dysplasia type 2b	IIa,IIb
PLD2	PLD2	Human	Up-regulated	Brain tissue	Balloon cells promote immune system activation in focal cortical dysplasia type 2b	IIa,IIb
PLD4	PLD4	Human	Up-regulated	Brain tissue	Balloon cells promote immune system activation in focal cortical dysplasia type 2b	IIa,IIb
PPP2R1B	PPP2R1B	Human	Up-regulated	Brain tissue	Balloon cells promote immune system activation in focal cortical dysplasia type 2b	IIa,IIb
PSMD2	PSMD2	Human	Up-regulated	Brain tissue	Balloon cells promote immune system activation in focal cortical dysplasia type 2b	IIa,IIb
PTAFR	PTAFR	Human	Up-regulated	Brain tissue	Balloon cells promote immune system activation in focal cortical dysplasia type 2b	IIa,IIb
PTK2	PTK2	Human	Up-regulated	Brain tissue	Balloon cells promote immune system activation in focal cortical dysplasia type 2b	IIa,IIb
PTPN6	PTPN6	Human	Up-regulated	Brain tissue	Balloon cells promote immune system activation in focal cortical dysplasia type 2b	IIa,IIb
PTPRC	PTPRC	Human	Up-regulated	Brain tissue	Balloon cells promote immune system activation in focal cortical dysplasia type 2b	IIa,IIb
PYCARD	PYCARD	Human	Up-regulated	Brain tissue	Balloon cells promote immune system activation in focal cortical dysplasia type 2b	IIa,IIb
QSOX1	QSOX1	Human	Up-regulated	Brain tissue	Balloon cells promote immune system activation in focal cortical dysplasia type 2b	IIa,IIb
RAP1A	RAP1A	Human	Up-regulated	Brain tissue	Balloon cells promote immune system activation in focal cortical dysplasia type 2b	IIa,IIb
RASGRP4	RASGRP4	Human	Up-regulated	Brain tissue	Balloon cells promote immune system activation in focal cortical dysplasia type 2b	IIa,IIb
RHOG	RHOG	Human	Up-regulated	Brain tissue	Balloon cells promote immune system activation in focal cortical dysplasia type 2b	IIa,IIb
RIPK3	RIPK3	Human	Up-regulated	Brain tissue	Balloon cells promote immune system activation in focal cortical dysplasia type 2b	IIa,IIb
RNASE2	RNASE2	Human	Up-regulated	Brain tissue	Balloon cells promote immune system activation in focal cortical dysplasia type 2b	IIa,IIb
RNASE6	RNASE6	Human	Up-regulated	Brain tissue	Balloon cells promote immune system activation in focal cortical dysplasia type 2b	IIa,IIb
RNASET2	RNASET2	Human	Up-regulated	Brain tissue	Balloon cells promote immune system activation in focal cortical dysplasia type 2b	IIa,IIb
RNF125	RNF125	Human	Up-regulated	Brain tissue	Balloon cells promote immune system activation in focal cortical dysplasia type 2b	IIa,IIb
RPS6KA1	RPS6KA1	Human	Up-regulated	Brain tissue	Balloon cells promote immune system activation in focal cortical dysplasia type 2b	IIa,IIb
RPS6KA2	RPS6KA2	Human	Up-regulated	Brain tissue	Balloon cells promote immune system activation in focal cortical dysplasia type 2b	IIa,IIb
RPS6KA5	RPS6KA5	Human	Up-regulated	Brain tissue	Balloon cells promote immune system activation in focal cortical dysplasia type 2b	IIa,IIb
SERPINA1	SERPINA1	Human	Up-regulated	Brain tissue	Balloon cells promote immune system activation in focal cortical dysplasia type 2b	IIa,IIb
SERPINA3	SERPINA3	Human	Up-regulated	Brain tissue	Balloon cells promote immune system activation in focal cortical dysplasia type 2b	IIa,IIb
SERPINB6	SERPINB6	Human	Up-regulated	Brain tissue	Balloon cells promote immune system activation in focal cortical dysplasia type 2b	IIa,IIb
SIGLEC14	SIGLEC14	Human	Up-regulated	Brain tissue	Balloon cells promote immune system activation in focal cortical dysplasia type 2b	IIa,IIb
SNAP23	SNAP23	Human	Up-regulated	Brain tissue	Balloon cells promote immune system activation in focal cortical dysplasia type 2b	IIa,IIb
SYK	SYK	Human	Up-regulated	Brain tissue	Balloon cells promote immune system activation in focal cortical dysplasia type 2b	IIa,IIb
TBK1	TBK1	Human	Up-regulated	Brain tissue	Balloon cells promote immune system activation in focal cortical dysplasia type 2b	IIa,IIb
TCIRG1	TCIRG1	Human	Up-regulated	Brain tissue	Balloon cells promote immune system activation in focal cortical dysplasia type 2b	IIa,IIb
TLR1	TLR1	Human	Up-regulated	Brain tissue	Balloon cells promote immune system activation in focal cortical dysplasia type 2b	IIa,IIb
TLR10	TLR10	Human	Up-regulated	Brain tissue	Balloon cells promote immune system activation in focal cortical dysplasia type 2b	IIa,IIb
TLR2	TLR2	Human	Up-regulated	Brain tissue	Balloon cells promote immune system activation in focal cortical dysplasia type 2b	IIa,IIb
TLR4	TLR4	Human	Up-regulated	Brain tissue	Balloon cells promote immune system activation in focal cortical dysplasia type 2b	IIa,IIb
TLR5	TLR5	Human	Up-regulated	Brain tissue	Balloon cells promote immune system activation in focal cortical dysplasia type 2b	IIa,IIb
TLR6	TLR6	Human	Up-regulated	Brain tissue	Balloon cells promote immune system activation in focal cortical dysplasia type 2b	IIa,IIb
TLR7	TLR7	Human	Up-regulated	Brain tissue	Balloon cells promote immune system activation in focal cortical dysplasia type 2b	IIa,IIb
TMBIM1	TMBIM1	Human	Up-regulated	Brain tissue	Balloon cells promote immune system activation in focal cortical dysplasia type 2b	IIa,IIb
TMC6	TMC6	Human	Up-regulated	Brain tissue	Balloon cells promote immune system activation in focal cortical dysplasia type 2b	IIa,IIb
TMEM63A	TMEM63A	Human	Up-regulated	Brain tissue	Balloon cells promote immune system activation in focal cortical dysplasia type 2b	IIa,IIb
TNFAIP6	TNFAIP6	Human	Up-regulated	Brain tissue	Balloon cells promote immune system activation in focal cortical dysplasia type 2b	IIa,IIb
TNFRSF1B	TNFRSF1B	Human	Up-regulated	Brain tissue	Balloon cells promote immune system activation in focal cortical dysplasia type 2b	IIa,IIb
TREM2	TREM2	Human	Up-regulated	Brain tissue	Balloon cells promote immune system activation in focal cortical dysplasia type 2b	IIa,IIb
TYROBP	TYROBP	Human	Up-regulated	Brain tissue	Balloon cells promote immune system activation in focal cortical dysplasia type 2b	IIa,IIb
UBA7	UBA7	Human	Up-regulated	Brain tissue	Balloon cells promote immune system activation in focal cortical dysplasia type 2b	IIa,IIb
UNC93B1	UNC93B1	Human	Up-regulated	Brain tissue	Balloon cells promote immune system activation in focal cortical dysplasia type 2b	IIa,IIb
VAMP8	VAMP8	Human	Up-regulated	Brain tissue	Balloon cells promote immune system activation in focal cortical dysplasia type 2b	IIa,IIb
VAV1	VAV1	Human	Up-regulated	Brain tissue	Balloon cells promote immune system activation in focal cortical dysplasia type 2b	IIa,IIb
WAS	WAS	Human	Up-regulated	Brain tissue	Balloon cells promote immune system activation in focal cortical dysplasia type 2b	IIa,IIb
WASF2	WASF2	Human	Up-regulated	Brain tissue	Balloon cells promote immune system activation in focal cortical dysplasia type 2b	IIa,IIb
WIPF1	WIPF1	Human	Up-regulated	Brain tissue	Balloon cells promote immune system activation in focal cortical dysplasia type 2b	IIa,IIb
ALOX5	ALOX5	Human	Up-regulated	Brain tissue	Balloon cells promote immune system activation in focal cortical dysplasia type 2b	IIa,IIb
APBB1IP	APBB1IP	Human	Up-regulated	Brain tissue	Balloon cells promote immune system activation in focal cortical dysplasia type 2b	IIa,IIb
BLNK	BLNK	Human	Up-regulated	Brain tissue	Balloon cells promote immune system activation in focal cortical dysplasia type 2b	IIa,IIb
CAPZA1	CAPZA1	Human	Up-regulated	Brain tissue	Balloon cells promote immune system activation in focal cortical dysplasia type 2b	IIa,IIb
CCL3	CCL3	Human	Up-regulated	Brain tissue	Balloon cells promote immune system activation in focal cortical dysplasia type 2b	IIa,IIb
CCR1	CCR1	Human	Up-regulated	Brain tissue	Balloon cells promote immune system activation in focal cortical dysplasia type 2b	IIa,IIb
CSF2RA	CSF2RA	Human	Up-regulated	Brain tissue	Balloon cells promote immune system activation in focal cortical dysplasia type 2b	IIa,IIb
CSF2RB	CSF2RB	Human	Up-regulated	Brain tissue	Balloon cells promote immune system activation in focal cortical dysplasia type 2b	IIa,IIb
CSF3R	CSF3R	Human	Up-regulated	Brain tissue	Balloon cells promote immune system activation in focal cortical dysplasia type 2b	IIa,IIb
DUSP10	DUSP10	Human	Up-regulated	Brain tissue	Balloon cells promote immune system activation in focal cortical dysplasia type 2b	IIa,IIb
DUSP16	DUSP16	Human	Up-regulated	Brain tissue	Balloon cells promote immune system activation in focal cortical dysplasia type 2b	IIa,IIb
EDA2R	EDA2R	Human	Up-regulated	Brain tissue	Balloon cells promote immune system activation in focal cortical dysplasia type 2b	IIa,IIb
ERBB3	ERBB3	Human	Up-regulated	Brain tissue	Balloon cells promote immune system activation in focal cortical dysplasia type 2b	IIa,IIb
FCGR1A	FCGR1A	Human	Up-regulated	Brain tissue	Balloon cells promote immune system activation in focal cortical dysplasia type 2b	IIa,IIb
FCGR1B	FCGR1B	Human	Up-regulated	Brain tissue	Balloon cells promote immune system activation in focal cortical dysplasia type 2b	IIa,IIb
FGF1	FGF1	Human	Up-regulated	Brain tissue	Balloon cells promote immune system activation in focal cortical dysplasia type 2b	IIa,IIb
FGF20	FGF20	Human	Up-regulated	Brain tissue	Balloon cells promote immune system activation in focal cortical dysplasia type 2b	IIa,IIb
FGFR2	FGFR2	Human	Up-regulated	Brain tissue	Balloon cells promote immune system activation in focal cortical dysplasia type 2b	IIa,IIb
FOXO1	FOXO1	Human	Up-regulated	Brain tissue	Balloon cells promote immune system activation in focal cortical dysplasia type 2b	IIa,IIb
FPR1	FPR1	Human	Up-regulated	Brain tissue	Balloon cells promote immune system activation in focal cortical dysplasia type 2b	IIa,IIb
GAB2	GAB2	Human	Up-regulated	Brain tissue	Balloon cells promote immune system activation in focal cortical dysplasia type 2b	IIa,IIb
HAVCR2	HAVCR2	Human	Up-regulated	Brain tissue	Balloon cells promote immune system activation in focal cortical dysplasia type 2b	IIa,IIb
HLA-DPA1	HLA-DPA1	Human	Up-regulated	Brain tissue	Balloon cells promote immune system activation in focal cortical dysplasia type 2b	IIa,IIb
HLA-DRA	HLA-DRA	Human	Up-regulated	Brain tissue	Balloon cells promote immune system activation in focal cortical dysplasia type 2b	IIa,IIb
HMOX1	HMOX1	Human	Up-regulated	Brain tissue	Balloon cells promote immune system activation in focal cortical dysplasia type 2b	IIa,IIb
IFNA13	IFNA13	Human	Up-regulated	Brain tissue	Balloon cells promote immune system activation in focal cortical dysplasia type 2b	IIa,IIb
IFNGR1	IFNGR1	Human	Up-regulated	Brain tissue	Balloon cells promote immune system activation in focal cortical dysplasia type 2b	IIa,IIb
IL12RB1	IL12RB1	Human	Up-regulated	Brain tissue	Balloon cells promote immune system activation in focal cortical dysplasia type 2b	IIa,IIb
IL13RA1	IL13RA1	Human	Up-regulated	Brain tissue	Balloon cells promote immune system activation in focal cortical dysplasia type 2b	IIa,IIb
IL16	IL16	Human	Up-regulated	Brain tissue	Balloon cells promote immune system activation in focal cortical dysplasia type 2b	IIa,IIb
IL17RA	IL17RA	Human	Up-regulated	Brain tissue	Balloon cells promote immune system activation in focal cortical dysplasia type 2b	IIa,IIb
IL18	IL18	Human	Up-regulated	Brain tissue	Balloon cells promote immune system activation in focal cortical dysplasia type 2b	IIa,IIb
IL1A	IL1A	Human	Up-regulated	Brain tissue	Balloon cells promote immune system activation in focal cortical dysplasia type 2b	IIa,IIb
IL1B	IL1B	Human	Up-regulated	Brain tissue	Balloon cells promote immune system activation in focal cortical dysplasia type 2b	IIa,IIb
IL6R	IL6R	Human	Up-regulated	Brain tissue	Balloon cells promote immune system activation in focal cortical dysplasia type 2b	IIa,IIb
IL6ST	IL6ST	Human	Up-regulated	Brain tissue	Balloon cells promote immune system activation in focal cortical dysplasia type 2b	IIa,IIb
INPP5D	INPP5D	Human	Up-regulated	Brain tissue	Balloon cells promote immune system activation in focal cortical dysplasia type 2b	IIa,IIb
IRAK2	IRAK2	Human	Up-regulated	Brain tissue	Balloon cells promote immune system activation in focal cortical dysplasia type 2b	IIa,IIb
IRAK4	IRAK4	Human	Up-regulated	Brain tissue	Balloon cells promote immune system activation in focal cortical dysplasia type 2b	IIa,IIb
IRF5	IRF5	Human	Up-regulated	Brain tissue	Balloon cells promote immune system activation in focal cortical dysplasia type 2b	IIa,IIb
IRF8	IRF8	Human	Up-regulated	Brain tissue	Balloon cells promote immune system activation in focal cortical dysplasia type 2b	IIa,IIb
ITGAM	ITGAM	Human	Up-regulated	Brain tissue	Balloon cells promote immune system activation in focal cortical dysplasia type 2b	IIa,IIb
ITGAX	ITGAX	Human	Up-regulated	Brain tissue	Balloon cells promote immune system activation in focal cortical dysplasia type 2b	IIa,IIb
ITGB2	ITGB2	Human	Up-regulated	Brain tissue	Balloon cells promote immune system activation in focal cortical dysplasia type 2b	IIa,IIb
LCP1	LCP1	Human	Up-regulated	Brain tissue	Balloon cells promote immune system activation in focal cortical dysplasia type 2b	IIa,IIb
LGALS9	LGALS9	Human	Up-regulated	Brain tissue	Balloon cells promote immune system activation in focal cortical dysplasia type 2b	IIa,IIb
LTB	LTB	Human	Up-regulated	Brain tissue	Balloon cells promote immune system activation in focal cortical dysplasia type 2b	IIa,IIb
PDCD4	PDCD4	Human	Up-regulated	Brain tissue	Balloon cells promote immune system activation in focal cortical dysplasia type 2b	IIa,IIb
PPP2R1B	PPP2R1B	Human	Up-regulated	Brain tissue	Balloon cells promote immune system activation in focal cortical dysplasia type 2b	IIa,IIb
PSMC2	PSMC2	Human	Up-regulated	Brain tissue	Balloon cells promote immune system activation in focal cortical dysplasia type 2b	IIa,IIb
PTAFR	PTAFR	Human	Up-regulated	Brain tissue	Balloon cells promote immune system activation in focal cortical dysplasia type 2b	IIa,IIb
PTK2	PTK2	Human	Up-regulated	Brain tissue	Balloon cells promote immune system activation in focal cortical dysplasia type 2b	IIa,IIb
PTPN23	PTPN23	Human	Up-regulated	Brain tissue	Balloon cells promote immune system activation in focal cortical dysplasia type 2b	IIa,IIb
PTPN6	PTPN6	Human	Up-regulated	Brain tissue	Balloon cells promote immune system activation in focal cortical dysplasia type 2b	IIa,IIb
RASA3	RASA3	Human	Up-regulated	Brain tissue	Balloon cells promote immune system activation in focal cortical dysplasia type 2b	IIa,IIb
RASAL3	RASAL3	Human	Up-regulated	Brain tissue	Balloon cells promote immune system activation in focal cortical dysplasia type 2b	IIa,IIb
RASGRP4	RASGRP4	Human	Up-regulated	Brain tissue	Balloon cells promote immune system activation in focal cortical dysplasia type 2b	IIa,IIb
RHOU	RHOU	Human	Up-regulated	Brain tissue	Balloon cells promote immune system activation in focal cortical dysplasia type 2b	IIa,IIb
RPS6KA1	RPS6KA1	Human	Up-regulated	Brain tissue	Balloon cells promote immune system activation in focal cortical dysplasia type 2b	IIa,IIb
RPS6KA2	RPS6KA2	Human	Up-regulated	Brain tissue	Balloon cells promote immune system activation in focal cortical dysplasia type 2b	IIa,IIb
RPS6KA5	RPS6KA5	Human	Up-regulated	Brain tissue	Balloon cells promote immune system activation in focal cortical dysplasia type 2b	IIa,IIb
STAT5A	STAT5A	Human	Up-regulated	Brain tissue	Balloon cells promote immune system activation in focal cortical dysplasia type 2b	IIa,IIb
SYK	SYK	Human	Up-regulated	Brain tissue	Balloon cells promote immune system activation in focal cortical dysplasia type 2b	IIa,IIb
TBK1	TBK1	Human	Up-regulated	Brain tissue	Balloon cells promote immune system activation in focal cortical dysplasia type 2b	IIa,IIb
TGFA	TGFA	Human	Up-regulated	Brain tissue	Balloon cells promote immune system activation in focal cortical dysplasia type 2b	IIa,IIb
TGFB1	TGFB1	Human	Up-regulated	Brain tissue	Balloon cells promote immune system activation in focal cortical dysplasia type 2b	IIa,IIb
TNF	TNF	Human	Up-regulated	Brain tissue	Balloon cells promote immune system activation in focal cortical dysplasia type 2b	IIa,IIb
TNFRSF13C	TNFRSF13C	Human	Up-regulated	Brain tissue	Balloon cells promote immune system activation in focal cortical dysplasia type 2b	IIa,IIb
TNFRSF1B	TNFRSF1B	Human	Up-regulated	Brain tissue	Balloon cells promote immune system activation in focal cortical dysplasia type 2b	IIa,IIb
TNFRSF8	TNFRSF8	Human	Up-regulated	Brain tissue	Balloon cells promote immune system activation in focal cortical dysplasia type 2b	IIa,IIb
TNFSF8	TNFSF8	Human	Up-regulated	Brain tissue	Balloon cells promote immune system activation in focal cortical dysplasia type 2b	IIa,IIb
TRIM26	TRIM26	Human	Up-regulated	Brain tissue	Balloon cells promote immune system activation in focal cortical dysplasia type 2b	IIa,IIb
TRIM34	TRIM34	Human	Up-regulated	Brain tissue	Balloon cells promote immune system activation in focal cortical dysplasia type 2b	IIa,IIb
TRIM38	TRIM38	Human	Up-regulated	Brain tissue	Balloon cells promote immune system activation in focal cortical dysplasia type 2b	IIa,IIb
TRIM62	TRIM62	Human	Up-regulated	Brain tissue	Balloon cells promote immune system activation in focal cortical dysplasia type 2b	IIa,IIb
TXLNA	TXLNA	Human	Up-regulated	Brain tissue	Balloon cells promote immune system activation in focal cortical dysplasia type 2b	IIa,IIb
UBA7	UBA7	Human	Up-regulated	Brain tissue	Balloon cells promote immune system activation in focal cortical dysplasia type 2b	IIa,IIb
VAV1	VAV1	Human	Up-regulated	Brain tissue	Balloon cells promote immune system activation in focal cortical dysplasia type 2b	IIa,IIb
MLPH	MLPH	Human	Up-regulated	Brain tissue	Balloon cells promote immune system activation in focal cortical dysplasia type 2b	IIb
P2RX7	P2RX7	Human	Up-regulated	Brain tissue	Increased Expression and Cellular Localization of P2X7R in Cortical Lesions of Patients With Focal Cortical Dysplasia	Ia,IIa,IIb
IL1B	IL1B	Human	Up-regulated	Brain tissue	Increased Expression and Cellular Localization of P2X7R in Cortical Lesions of Patients With Focal Cortical Dysplasia	Ia,IIa,IIb
IGF-1	IGF1	Human	Up-regulated	Brain tissue	mTOR cascade activation distinguishes tubers from focal cortical dysplasia	IIb
IGF-2	IGF2	Human	Up-regulated	Brain tissue	mTOR cascade activation distinguishes tubers from focal cortical dysplasia	IIb
CREB	CREB	Human	Up-regulated	Brain tissue	mTOR cascade activation distinguishes tubers from focal cortical dysplasia	IIb
FOXP2	FOXP2	Human	Up-regulated	Brain tissue	mTOR cascade activation distinguishes tubers from focal cortical dysplasia	IIb
NOS1	NOS1	Human	Up-regulated	Brain tissue	mTOR cascade activation distinguishes tubers from focal cortical dysplasia	IIb
OTX1	OTX1	Human	Up-regulated	Brain tissue	mTOR cascade activation distinguishes tubers from focal cortical dysplasia	IIb
ERBB3	ERBB3	Human	Up-regulated	Brain tissue	mTOR cascade activation distinguishes tubers from focal cortical dysplasia	IIb
TGFB1	TGFB1	Human	Down-regulated	Brain tissue	mTOR cascade activation distinguishes tubers from focal cortical dysplasia	IIb
TGFB2	TGFB2	Human	Down-regulated	Brain tissue	mTOR cascade activation distinguishes tubers from focal cortical dysplasia	IIb
TGFBR1	TGFBR1	Human	Down-regulated	Brain tissue	mTOR cascade activation distinguishes tubers from focal cortical dysplasia	IIb
TGFBR3	TGFBR3	Human	Down-regulated	Brain tissue	mTOR cascade activation distinguishes tubers from focal cortical dysplasia	IIb
BMP6	BMP6	Human	Down-regulated	Brain tissue	mTOR cascade activation distinguishes tubers from focal cortical dysplasia	IIb
EGFR	EGFR	Human	Down-regulated	Brain tissue	mTOR cascade activation distinguishes tubers from focal cortical dysplasia	IIb
SLC12A5	SLC12A5	Human	Down-regulated	Brain tissue	KCC2 was downregulated in small neurons localized in epileptogenic human focal cortical dysplasia	IIb
IL10	IL10	Human	Down-regulated	Brain tissue	Comparative analysis of cytokine/chemokine regulatory networks in patients with hippocampal sclerosis (HS) and focal cortical dysplasia (FCD)	II
