# Supplementary material for: Molecular Signature in Focal Cortical Dysplasia: A Systematic Review of RNA and Protein Data
Source: Int J Mol Sci. 2025 Oct 11;26(20):9909. doi: 10.3390/ijms26209909 (PMC12563006; doi:10.3390/ijms26209909)
Supplement: Supplementary file 1 [file ijms-26-09909-s001.zip › Supplementary S5.xlsx]

## Sheet: Information
Article title	Journal name	Author names	Affiliation of the corresponding author	e-mail address of the corresponding author
Molecular signature in Focal Cortical Dysplasia: A systematic review of RNA and protein data	International Journal of Molecular Sciences	Jalleh Shakerzadeh	Brno Epilepsy Centre, 1 st Department of Neurology, St. Anne’s University Hospital and Faculty of Medicine, Masaryk University, Brno, Czech Republic, a member of ERN EpiCARE	milan.brazdil@fnusa.cz
		Radim Jaroušek	Behavioral and Social Neuroscience Research Group, CEITEC, Masaryk University, Brno, Czech Republic
		Zita Goliášová
		Milan Brázdil correspond Author

## Sheet: Proteins
Finding	Gene name	Protein name	Sample Source	Expression Status	Sample Type	Reference	FCD Type
TLR4	TLR4	Toll-like receptor 4	Human	Up-regulated	Brain tissue	Upregulation of HMGB1-TLR4 inflammatory pathway in focal cortical dysplasia type II	IIa,IIb
HMGB1	HMGB1	High mobility group box 1	Human	Up-regulated	Brain tissue	Upregulation of HMGB1-TLR4 inflammatory pathway in focal cortical dysplasia type II	IIa,IIb
MyD88	MYD88	Myeloid differentiation primary response 88	Human	Up-regulated	Brain tissue	Upregulation of HMGB1-TLR4 inflammatory pathway in focal cortical dysplasia type II	IIa,IIb
TRAF6	TRAF6	TNF receptor-associated factor 6	Human	Up-regulated	Brain tissue	Upregulation of HMGB1-TLR4 inflammatory pathway in focal cortical dysplasia type II	IIa,IIb
p-IKK	IKBKB	Phosphorylated IκB kinase	Human	Up-regulated	Brain tissue	Upregulation of HMGB1-TLR4 inflammatory pathway in focal cortical dysplasia type II	IIa,IIb
p-IκB-α	NFKBIA	Phosphorylated IκB-α	Human	Up-regulated	Brain tissue	Upregulation of HMGB1-TLR4 inflammatory pathway in focal cortical dysplasia type II	IIa,IIb
p-NF-κB p65	RELA	Phosphorylated NF-κB p65	Human	Up-regulated	Brain tissue	Upregulation of HMGB1-TLR4 inflammatory pathway in focal cortical dysplasia type II	IIa,IIb
IL-1β	IL1B	Interleukin-1 beta	Human	Up-regulated	Brain tissue	Upregulation of HMGB1-TLR4 inflammatory pathway in focal cortical dysplasia type II	IIa,IIb
TNF-α	TNF	Tumor necrosis factor alpha	Human	Up-regulated	Brain tissue	Upregulation of HMGB1-TLR4 inflammatory pathway in focal cortical dysplasia type II	IIa,IIb
TRPC1	TRPC1	Transient receptor potential cation channel, subfamily C, member 1	Human	Up-regulated	Brain tissue	Expression Patterns of TRPC1 in Cortical Lesions from Patients with Focal Cortical Dysplasia	Ia,IIa,IIb
GFAP	GFAP	Glial fibrillary acidic protein	Human	Up-regulated	Brain tissue	Activation of mammalian target of rapamycin in cytomegalic neurons of human cortical dysplasia	IIa,IIb
NEFH	NEFH	Neurofilament heavy polypeptide	Human	Up-regulated	Brain tissue	Activation of mammalian target of rapamycin in cytomegalic neurons of human cortical dysplasia	IIa,IIb
CHI3L1	CHI3L1	Chitinase-3-like protein 1	Human	Up-regulated	Brain tissue	Identifying Cellular Signalling Molecules in Developmental Disorders of the Brain	IIb
CCL2	CCL2	C-C motif chemokine ligand 2	Human	Up-regulated	Brain tissue	Identifying Cellular Signalling Molecules in Developmental Disorders of the Brain	IIb
CP	CP	Ceruloplasmin	Human	Up-regulated	Brain tissue	Identifying Cellular Signalling Molecules in Developmental Disorders of the Brain	IIb
LUM	LUM	Lumican	Human	Up-regulated	Brain tissue	Identifying Cellular Signalling Molecules in Developmental Disorders of the Brain	IIb
MANT2	MANT2 (Unconfirmed)	Likely Unconfirmed	Human	Up-regulated	Brain tissue	Identifying Cellular Signalling Molecules in Developmental Disorders of the Brain	IIb
TNC	TNC	Tenascin C	Human	Up-regulated	Brain tissue	Identifying Cellular Signalling Molecules in Developmental Disorders of the Brain	IIb
EFEMP1	EFEMP1	Epidermal growth factor-containing fibulin-like extracellular matrix protein 1	Human	Up-regulated	Brain tissue	Identifying Cellular Signalling Molecules in Developmental Disorders of the Brain	IIb
ECM2	ECM2	Extracellular matrix protein 2	Human	Up-regulated	Brain tissue	Identifying Cellular Signalling Molecules in Developmental Disorders of the Brain	IIb
ANGPT1	ANGPT1	Angiopoietin-1	Human	Up-regulated	Brain tissue	Identifying Cellular Signalling Molecules in Developmental Disorders of the Brain	IIb
SERPING1	SERPING1	C1 inhibitor	Human	Up-regulated	Brain tissue	Identifying Cellular Signalling Molecules in Developmental Disorders of the Brain	IIb
HMGCS1	HMGCS1	3-hydroxy-3-methylglutaryl-CoA synthase 1	Human	Up-regulated	Brain tissue	Transcriptome analyses of the cortex and white matter of focal cortical dysplasia type II: Insights into pathophysiology and tissue characterization	IIa,IIb
HMGCR	HMGCR	3-hydroxy-3-methylglutaryl-CoA reductase	Human	Up-regulated	Brain tissue	Transcriptome analyses of the cortex and white matter of focal cortical dysplasia type II: Insights into pathophysiology and tissue characterization	IIa,IIb
SQLE	SQLE	Squalene epoxidase	Human	Up-regulated	Brain tissue	Transcriptome analyses of the cortex and white matter of focal cortical dysplasia type II: Insights into pathophysiology and tissue characterization	IIa,IIb
GPNMB	GPNMB	Glycoprotein nonmetastatic melanoma protein B	Human	Up-regulated	Brain tissue	Transcriptome analyses of the cortex and white matter of focal cortical dysplasia type II: Insights into pathophysiology and tissue characterization	IIb
CD47	CD47	CD47 antigen	Human	Down-regulated	Brain tissue	Downregulation of CD47 and CD200 in Patients with FCD IIb and Tuberous Sclerosis Complex	IIb
CD200	CD200	CD200 antigen	Human	Down-regulated	Brain tissue	Downregulation of CD47 and CD200 in Patients with FCD IIb and Tuberous Sclerosis Complex	IIb
SIRP-α	SIRPA	Signal regulatory protein alpha	Human	Down-regulated	Brain tissue	Downregulation of CD47 and CD200 in Patients with FCD IIb and Tuberous Sclerosis Complex	IIb
ASIC1a	ASIC1	Acid-sensing ion channel 1a	Human	Down-regulated	Brain tissue	Down-regulated expression of acid-sensing ion channel 1a in cortical lesions of patients with focal cortical dysplasia	II,I
IL2	IL2	Interleukin-2	Human	Up-regulated	Brain tissue	Expression and cellular distribution of the interleukin 2 signaling system in cortical lesions from patients with focal cortical dysplasia	II,I
IL2Rα	IL2RA	Interleukin-2 receptor alpha	Human	Up-regulated	Brain tissue	Expression and cellular distribution of the interleukin 2 signaling system in cortical lesions from patients with focal cortical dysplasia	II,I
IL2RB	IL2RB	Interleukin-2 receptor beta	Human	Up-regulated	Brain tissue	Expression and cellular distribution of the interleukin 2 signaling system in cortical lesions from patients with focal cortical dysplasia	II,I
IL2RG	IL2RG	Interleukin-2 receptor gamma	Human	Up-regulated	Brain tissue	Expression and cellular distribution of the interleukin 2 signaling system in cortical lesions from patients with focal cortical dysplasia	II,I
TLR2	TLR2	Toll-like receptor 2	Human	Up-regulated	Brain tissue	Activation of Toll-like receptor, RAGE and HMGB1 signalling in malformations of cortical development	IIb
TLR4	TLR4	Toll-like receptor 4	Human	Up-regulated	Brain tissue	Activation of Toll-like receptor, RAGE and HMGB1 signalling in malformations of cortical development	IIb
AGER	AGER	Advanced glycosylation end product-specific receptor	Human	Up-regulated	Brain tissue	Activation of Toll-like receptor, RAGE and HMGB1 signalling in malformations of cortical development	IIb
HMGB1	HMGB1	High mobility group box 1	Human	Up-regulated	Brain tissue	Activation of Toll-like receptor, RAGE and HMGB1 signalling in malformations of cortical development	IIb
Akt1	AKT1	AKT serine/threonine kinase 1	Human	Up-regulated	Brain tissue	Activation of mammalian target of rapamycin in cytomegalic neurons of human cortical dysplasia	IIa,IIb
PRS6	RPS6	Ribosomal protein S6	Human	Up-regulated	Brain tissue	Activation of mammalian target of rapamycin in cytomegalic neurons of human cortical dysplasia	IIa,IIb
EIF4E	EIF4E	Eukaryotic translation initiation factor 4E	Human	Up-regulated	Brain tissue	Activation of mammalian target of rapamycin in cytomegalic neurons of human cortical dysplasia	IIa,IIb
SLC12A2	SLC12A2	Solute carrier family 12 member 2	Human	Up-regulated	Brain tissue	Correlation of age at seizure onset with GABAA receptor subunit and chloride Co-transporter configuration in Focal cortical dysplasia (FCD)	II,I
GABRA4	GABRA4	Gamma-aminobutyric acid receptor subunit alpha-4	Human	Up-regulated	Brain tissue	Correlation of age at seizure onset with GABAA receptor subunit and chloride Co-transporter configuration in Focal cortical dysplasia (FCD)	II
GABRA5	GABRA5	Gamma-aminobutyric acid receptor subunit alpha-5	Human	Up-regulated	Brain tissue	Correlation of age at seizure onset with GABAA receptor subunit and chloride Co-transporter configuration in Focal cortical dysplasia (FCD)	II
GABRG2	GABRG2	Gamma-aminobutyric acid receptor subunit gamma-2	Human	Up-regulated	Brain tissue	Correlation of age at seizure onset with GABAA receptor subunit and chloride Co-transporter configuration in Focal cortical dysplasia (FCD)	II
GABRB3	GABRB3	Gamma-aminobutyric acid receptor subunit beta-3	Human	Down-regulated	Brain tissue	Correlation of age at seizure onset with GABAA receptor subunit and chloride Co-transporter configuration in Focal cortical dysplasia (FCD)	II,I
GABRA1	GABRA1	Gamma-aminobutyric acid receptor subunit alpha-1	Human	Up-regulated	Brain tissue	Correlation of age at seizure onset with GABAA receptor subunit and chloride Co-transporter configuration in Focal cortical dysplasia (FCD)	I
BIRC2	BIRC2	Baculoviral IAP repeat-containing protein 2	Human	Down-regulated	Induced Pluripotent Stem Cells (iPSCs) derived from skin fibroblasts of FCD patients and controls.	Analysis of genes involved in cell proliferation, adhesion, and control of apoptosis during embryonic neurogenesis in Induced Pluripotent Stem Cells (iPSCs) from patients with Focal Cortical Dysplasia	General
PI3K	PIK3CA/B	Phosphatidylinositol 3-kinase	Human	Down-regulated	Induced Pluripotent Stem Cells (iPSCs) derived from skin fibroblasts of FCD patients and controls.	Analysis of genes involved in cell proliferation, adhesion, and control of apoptosis during embryonic neurogenesis in Induced Pluripotent Stem Cells (iPSCs) from patients with Focal Cortical Dysplasia	General
CTNNB1	CTNNB1	Catenin beta-1	Human	Down-regulated	Induced Pluripotent Stem Cells (iPSCs) derived from skin fibroblasts of FCD patients and controls.	Analysis of genes involved in cell proliferation, adhesion, and control of apoptosis during embryonic neurogenesis in Induced Pluripotent Stem Cells (iPSCs) from patients with Focal Cortical Dysplasia	General
4EBP1	EIF4EBP1	Eukaryotic translation initiation factor 4E-binding protein 1	Human	Down-regulated	Induced Pluripotent Stem Cells (iPSCs) derived from skin fibroblasts of FCD patients and controls.	Analysis of genes involved in cell proliferation, adhesion, and control of apoptosis during embryonic neurogenesis in Induced Pluripotent Stem Cells (iPSCs) from patients with Focal Cortical Dysplasia	General
BIRC3	BIRC3	Baculoviral IAP repeat-containing protein 3	Human	Down-regulated	Induced Pluripotent Stem Cells (iPSCs) derived from skin fibroblasts of FCD patients and controls.	Analysis of genes involved in cell proliferation, adhesion, and control of apoptosis during embryonic neurogenesis in Induced Pluripotent Stem Cells (iPSCs) from patients with Focal Cortical Dysplasia	General
FGF13	FGF13	Fibroblast growth factor 13	Human	Up-regulated	Brain tissue	Increased expression of fibroblast growth factor 13 in cortical lesions of the focal cortical dysplasia	Ia,IIa,IIb
GPER1	GPER1	G-protein coupled estrogen receptor 1	Human	Down-regulated	Brain tissue	Downregulated GPR30 expression in the epileptogenic foci of female patients with focal cortical dysplasia type IIb and tuberous sclerosis complex is correlated with 18F-FDG PET-CT values	IIb
PRKACA	PRKACA	Protein kinase cAMP-activated catalytic subunit alpha	Human	Down-regulated	Brain tissue	Downregulated GPR30 expression in the epileptogenic foci of female patients with focal cortical dysplasia type IIb and tuberous sclerosis complex is correlated with 18F-FDG PET-CT values	IIb
NFKB1	NFKB1	Nuclear factor NF-kappa-B subunit 1	Human	Up-regulated	Brain tissue	Downregulated GPR30 expression in the epileptogenic foci of female patients with focal cortical dysplasia type IIb and tuberous sclerosis complex is correlated with 18F-FDG PET-CT values	IIb
Panx1	PANX1	Pannexin-1	Human	Up-regulated	Brain tissue	Expression of pannexin 1 and 2 in cortical lesions from intractable epilepsy patients with focal cortical dysplasia	Ia,IIa,IIb
Panx2	PANX2	Pannexin-2	Human	Up-regulated	Brain tissue	Expression of pannexin 1 and 2 in cortical lesions from intractable epilepsy patients with focal cortical dysplasia	IIb
CNR1	CNR1	Cannabinoid receptor 1	Human	Up-regulated	Brain tissue	Contribution of altered endocannabinoid system to overactive mTORC1 signaling in focal cortical dysplasia	II
PRS6	RPS6	Ribosomal protein S6	Human	Up-regulated	Brain tissue	Contribution of altered endocannabinoid system to overactive mTORC1 signaling in focal cortical dysplasia	II
IL1B	IL1B	Interleukin-1 beta	Human	Up-regulated	Brain tissue	Comparative analysis of cytokine/chemokine regulatory networks in patients with hippocampal sclerosis (HS) and focal cortical dysplasia (FCD)	II
IL6	IL6	Interleukin-6	Human	Up-regulated	Brain tissue	Comparative analysis of cytokine/chemokine regulatory networks in patients with hippocampal sclerosis (HS) and focal cortical dysplasia (FCD)	II
CCL3 (MIP1α)	CCL3	C-C motif chemokine ligand 3	Human	Up-regulated	Brain tissue	Comparative analysis of cytokine/chemokine regulatory networks in patients with hippocampal sclerosis (HS) and focal cortical dysplasia (FCD)	II
CCL4 (MIP1β)	CCL4	C-C motif chemokine ligand 4	Human	Up-regulated	Brain tissue	Comparative analysis of cytokine/chemokine regulatory networks in patients with hippocampal sclerosis (HS) and focal cortical dysplasia (FCD)	II
NEUROG2	NEUROG2	Neurogenin-2	Human	Up-regulated	Brain tissue	Dysregulation of NEUROG2 plays a key role in focal cortical dysplasia	IIa,IIb
RND2	RND2	Rho family GTPase 2	Human	Up-regulated	Brain tissue	Dysregulation of NEUROG2 plays a key role in focal cortical dysplasia	IIa,IIb
HMOX1	HMOX1	Heme oxygenase 1	Human	Up-regulated	Brain tissue	Chronic activation of anti-oxidant pathways and iron accumulation in epileptogenic malformations	IIb
NFE2L2	NFE2L2	Nuclear factor erythroid 2-related factor 2	Human	Up-regulated	Brain tissue	Chronic activation of anti-oxidant pathways and iron accumulation in epileptogenic malformations	IIb
FTH1	FTH1	Ferritin heavy chain	Human	Up-regulated	Brain tissue	Chronic activation of anti-oxidant pathways and iron accumulation in epileptogenic malformations	IIb
FTL	FTL	Ferritin light chain	Human	Up-regulated	Brain tissue	Chronic activation of anti-oxidant pathways and iron accumulation in epileptogenic malformations	IIb
IL1B	IL1B	Interleukin-1 beta	Human	Up-regulated	Brain tissue	Unexpected Effect of IL-1β on the Function of GABAA Receptors in Pediatric Focal Cortical Dysplasia	IIb
IL1RN	IL1RN	Interleukin-1 receptor antagonist	Human	Up-regulated	Brain tissue	Unexpected Effect of IL-1β on the Function of GABAA Receptors in Pediatric Focal Cortical Dysplasia	IIb
SLC12A2	SLC12A2	Solute carrier family 12 member 2	Human	Up-regulated	Brain tissue	Unexpected Effect of IL-1β on the Function of GABAA Receptors in Pediatric Focal Cortical Dysplasia	IIb
GABAA	GABAA receptor subunits	GABA receptor	Human	Down-regulated	Brain tissue	Unexpected Effect of IL-1β on the Function of GABAA Receptors in Pediatric Focal Cortical Dysplasia	IIb
GFAP	GFAP	Glial fibrillary acidic protein	Human	Up-regulated	Brain tissue	Identifying cellular markers of focal cortical dysplasia type II with cell-type deconvolution and single-cell signatures	IIb
MAP2	MAP2	Microtubule-associated protein 2	Human	Down-regulated	Brain tissue	Identifying cellular markers of focal cortical dysplasia type II with cell-type deconvolution and single-cell signatures	IIb
GRIN2A	GRIN2A	Glutamate receptor ionotropic NMDA subunit 2A	Human and Rat	Up-regulated	Brain tissue	Expression profiles of α-synuclein in cortical lesions of patients with FCD IIb and TSC, and FCD rats	IIb
GRIN2B	GRIN2B	Glutamate receptor ionotropic NMDA subunit 2B	Human and Rat	Up-regulated	Brain tissue	Expression profiles of α-synuclein in cortical lesions of patients with FCD IIb and TSC, and FCD rats	IIb
SNCA	SNCA	Alpha-synuclein	Human and Rat	Down-regulated	Brain tissue	Expression profiles of α-synuclein in cortical lesions of patients with FCD IIb and TSC, and FCD rats	IIb
CD3	CD3E	CD3 epsilon chain	Human	Up-regulated	Brain tissue	Balloon cells promote immune system activation in focal cortical dysplasia type 2b	IIb
CD68	CD68	Macrophage marker CD68	Human	Up-regulated	Brain tissue	Balloon cells promote immune system activation in focal cortical dysplasia type 2b	IIb
TSPO	TSPO	Translocator protein	Human	Up-regulated	Brain tissue	Balloon cells promote immune system activation in focal cortical dysplasia type 2b	IIa,IIb
HLA-I	HLA-A/B/C	Major histocompatibility complex class I	Human	Up-regulated	Brain tissue	Balloon cells promote immune system activation in focal cortical dysplasia type 2b	IIa,IIb
HLA-II	HLA-DR/DP/DQ	Major histocompatibility complex class II	Human	Up-regulated	Brain tissue	Balloon cells promote immune system activation in focal cortical dysplasia type 2b	IIa,IIb
C3c	C3	Complement component C3c	Human	Up-regulated	Brain tissue	Increased expression of complement components in tuberous sclerosis complex and focal cortical dysplasia type 2B brain lesions	IIb
C3d	C3	Complement component C3d	Human	Up-regulated	Brain tissue	Increased expression of complement components in tuberous sclerosis complex and focal cortical dysplasia type 2B brain lesions	IIb
C1q	C1QA/B/C	Complement component C1q	Human	Up-regulated	Brain tissue	Increased expression of complement components in tuberous sclerosis complex and focal cortical dysplasia type 2B brain lesions	IIb
DCX	DCX	Doublecortin	Human	Up-regulated	Brain tissue	Doublecortin expression in focal cortical dysplasia in epilepsy	Ia,IIb
SLC12A2	SLC12A2	Solute carrier family 12 member 2	Human	Up-regulated	Brain tissue	Imbalance between the function of Na(+)-K(+)-2Cl and K(+)-Cl impairs Cl(-) homeostasis in human focal cortical dysplasia	Ia, IIa, IIb, IIIa
SLC12A5	SLC12A5	Solute carrier family 12 member 5	Human	Down-regulated	Brain tissue	Imbalance between the function of Na(+)-K(+)-2Cl and K(+)-Cl impairs Cl(-) homeostasis in human focal cortical dysplasia	Ia, IIa, IIb, IIIa
GFAP	GFAP	Glial fibrillary acidic protein	Human	Up-regulated	Brain tissue	Expression of Cytoskeletal Proteins (GFAP, Vimentin), Proapoptotic Protein (Caspase-3) and Protective Protein (S100) in the Epileptic Focus in Adults and Children with Drug-Resistant Temporal Lobe Epilepsy Associated with Focal Cortical Dysplasia	I,II,III
VIM	VIM	Vimentin	Human	Up-regulated	Brain tissue	Expression of Cytoskeletal Proteins (GFAP, Vimentin), Proapoptotic Protein (Caspase-3) and Protective Protein (S100) in the Epileptic Focus in Adults and Children with Drug-Resistant Temporal Lobe Epilepsy Associated with Focal Cortical Dysplasia	I,II,III
S100	S100	S100 calcium-binding protein family	Human	Up-regulated	Brain tissue	Expression of Cytoskeletal Proteins (GFAP, Vimentin), Proapoptotic Protein (Caspase-3) and Protective Protein (S100) in the Epileptic Focus in Adults and Children with Drug-Resistant Temporal Lobe Epilepsy Associated with Focal Cortical Dysplasia	I,II,III
CASP3	CASP3	Caspase-3	Human	Up-regulated	Brain tissue	Expression of Cytoskeletal Proteins (GFAP, Vimentin), Proapoptotic Protein (Caspase-3) and Protective Protein (S100) in the Epileptic Focus in Adults and Children with Drug-Resistant Temporal Lobe Epilepsy Associated with Focal Cortical Dysplasia	I,II,III
PDGFRβ	PDGFRB	Platelet-derived growth factor receptor beta	Human	Up-regulated	Brain tissue	PDGFRβ(+) cells in human and experimental neuro-vascular dysplasia and seizures	IIb
NG2	CSPG4 (NG2)	Chondroitin sulfate proteoglycan 4	Human	Up-regulated	Brain tissue	PDGFRβ(+) cells in human and experimental neuro-vascular dysplasia and seizures	IIb
CD34	CD34	CD34 antigen	Human	Up-regulated	Brain tissue	PDGFRβ(+) cells in human and experimental neuro-vascular dysplasia and seizures	IIb
IBA1	IBA1	Ionized calcium-binding adapter molecule 1	Human	Up-regulated	Brain tissue	PDGFRβ(+) cells in human and experimental neuro-vascular dysplasia and seizures	IIb
GFAP	GFAP	Glial fibrillary acidic protein	Human	Up-regulated	Brain tissue	PDGFRβ(+) cells in human and experimental neuro-vascular dysplasia and seizures	IIb
ADK	ADK	Adenosine kinase	Human	Up-regulated	Brain tissue	Adenosine kinase expression in cortical dysplasia with balloon cells: analysis of developmental lineage of cell types	IIb
CASP3	CASP3	Caspase-3	Human	Up-regulated	Brain tissue	Cell injury and premature neurodegeneration in focal malformations of cortical development	IIb
CASP6	CASP6	Caspase-6	Human	Up-regulated	Brain tissue	Cell injury and premature neurodegeneration in focal malformations of cortical development	IIb
APP	APP	Amyloid beta precursor protein	Human	Up-regulated	Brain tissue	Cell injury and premature neurodegeneration in focal malformations of cortical development	IIb
TNFRSF21	TNFRSF21	Tumor necrosis factor receptor superfamily member 21	Human	Up-regulated	Brain tissue	Cell injury and premature neurodegeneration in focal malformations of cortical development	IIb
SQSTM1	SQSTM1	Sequestosome-1	Human	Up-regulated	Brain tissue	Cell injury and premature neurodegeneration in focal malformations of cortical development	IIb
MAPT	MAPT	Microtubule-associated protein tau	Human	Up-regulated	Brain tissue	Cell injury and premature neurodegeneration in focal malformations of cortical development	IIb
SLC12A5	SLC12A5	Solute carrier family 12 member 5	Human	Down-regulated	Brain tissue	Altered distribution of KCC2 in cortical dysplasia in patients with intractable epilepsy	IIa,IIb
FANCI	FANCI	Fanconi anemia group I protein	Human	Up-regulated	Brain tissue	Screening and identification of novel candidate biomarkers of focal cortical dysplasia type II via bioinformatics analysis	IIa,IIb
FANCA	FANCA	Fanconi anemia group A protein	Human	Up-regulated	Brain tissue	Screening and identification of novel candidate biomarkers of focal cortical dysplasia type II via bioinformatics analysis	IIa,IIb
BRCA2	BRCA2	Breast cancer type 2 susceptibility protein	Human	Up-regulated	Brain tissue	Screening and identification of novel candidate biomarkers of focal cortical dysplasia type II via bioinformatics analysis	IIa,IIb
RAD18	RAD18	E3 ubiquitin-protein ligase RAD18	Human	Up-regulated	Brain tissue	Screening and identification of novel candidate biomarkers of focal cortical dysplasia type II via bioinformatics analysis	IIa,IIb
KEAP1	KEAP1	Kelch-like ECH-associated protein 1	Human	Up-regulated	Brain tissue	Screening and identification of novel candidate biomarkers of focal cortical dysplasia type II via bioinformatics analysis	IIa,IIb
C1q	C1QA/B/C	Complement component C1q	Human	Up-regulated	Brain tissue	Dendritic spine loss in epileptogenic Type II focal cortical dysplasia: Role of enhanced classical complement pathway activation	IIb
C3	C3	Complement component C3	Human	Up-regulated	Brain tissue	Dendritic spine loss in epileptogenic Type II focal cortical dysplasia: Role of enhanced classical complement pathway activation	IIb
AIF1	AIF1	Allograft inflammatory factor 1	Human	Up-regulated	Brain tissue	Dendritic spine loss in epileptogenic Type II focal cortical dysplasia: Role of enhanced classical complement pathway activation	IIb
HLA-DRB1	HLA-DRB1	Major histocompatibility complex, class II, DR beta 1	Human	Up-regulated	Brain tissue	Dendritic spine loss in epileptogenic Type II focal cortical dysplasia: Role of enhanced classical complement pathway activation	IIb
SLC1A1	SLC1A1	Solute carrier family 1 member 1	Human	Up-regulated	Brain tissue	Glutamate clearance mechanisms in resected cortical dysplasia: Laboratory investigation	IIb
GLUL	GLUL	Glutamate-ammonia ligase	Human	Down-regulated	Brain tissue	Glutamate clearance mechanisms in resected cortical dysplasia: Laboratory investigation	IIb
SLC1A2	SLC1A2	Solute carrier family 1 member 2	Human	Down-regulated	Brain tissue	Glutamate clearance mechanisms in resected cortical dysplasia: Laboratory investigation	IIb
TRPC4	TRPC4	Transient receptor potential cation channel subfamily C member 4	Human	Up-regulated	Brain tissue	Elevated Expression of TRPC4 in Cortical Lesions of Focal Cortical Dysplasia II and Tuberous Sclerosis Complex	IIa,IIb
PLCD1	PLCD1	Phospholipase C delta 1	Human	Up-regulated	Brain tissue	Elevated Expression of TRPC4 in Cortical Lesions of Focal Cortical Dysplasia II and Tuberous Sclerosis Complex	IIa,IIb
neuropil SV2A	SV2A	Synaptic vesicle glycoprotein 2A	Human	Down-regulated	Brain tissue	Expression patterns of synaptic vesicle protein 2A in focal cortical dysplasia and TSC-cortical tubers	IIb
GABRA4	GABRA4	Gamma-aminobutyric acid receptor subunit alpha-4	Human	Down-regulated	Brain tissue	Altered inhibition in tuberous sclerosis and type IIb cortical dysplasia	IIa
SLC12A2	SLC12A2	Solute carrier family 12 member 2	Human	Up-regulated	Brain tissue	Altered inhibition in tuberous sclerosis and type IIb cortical dysplasia	IIa,IIb
SLC12A5	SLC12A5	Solute carrier family 12 member 5	Human	Up-regulated	Brain tissue	Altered inhibition in tuberous sclerosis and type IIb cortical dysplasia	IIa
SLC12A5	SLC12A6	Solute carrier family 12 member 6	Human	Down-regulated	Brain tissue	Altered inhibition in tuberous sclerosis and type IIb cortical dysplasia	IIb
GABRA1	GABRA1	Gamma-aminobutyric acid receptor subunit alpha-1	Human	Down-regulated	Brain tissue	Altered inhibition in tuberous sclerosis and type IIb cortical dysplasia	IIb
P2RX7	P2RX7	P2X purinoceptor 7	Human	Up-regulated	Brain tissue	Increased Expression and Cellular Localization of P2X7R in Cortical Lesions of Patients With Focal Cortical Dysplasia	Ia,IIa,IIb
IL1B	IL1B	Interleukin-1 beta	Human	Up-regulated	Brain tissue	Increased Expression and Cellular Localization of P2X7R in Cortical Lesions of Patients With Focal Cortical Dysplasia	Ia,IIa,IIb
CD34	CD34	CD34 antigen	Human	Up-regulated	Brain tissue	Clinical, imaging, and immunohistochemical characteristics of focal cortical dysplasia Type II extratemporal epilepsies in children: analyses of an institutional case series	IIb
GFAP	GFAP	Glial fibrillary acidic protein	Human	Up-regulated	Brain tissue	Clinical, imaging, and immunohistochemical characteristics of focal cortical dysplasia Type II extratemporal epilepsies in children: analyses of an institutional case series	IIa,IIb
CRYAB	CRYAB	Alpha-crystallin B chain	Human	Up-regulated	Brain tissue	Clinical, imaging, and immunohistochemical characteristics of focal cortical dysplasia Type II extratemporal epilepsies in children: analyses of an institutional case series	IIa,IIb
CD36	CD36	CD36 antigen	Human	Up-regulated	Brain tissue	Clinical, imaging, and immunohistochemical characteristics of focal cortical dysplasia Type II extratemporal epilepsies in children: analyses of an institutional case series	IIa,IIb
MCM2	MCM2	Mini-chromosome maintenance complex component 2	Human	Up-regulated	Brain tissue	An investigation of the expression of G1-phase cell cycle proteins in focal cortical dysplasia type IIB	IIb
CDK4	CDK4	Cyclin-dependent kinase 4	Human	Up-regulated	Brain tissue	An investigation of the expression of G1-phase cell cycle proteins in focal cortical dysplasia type IIB	IIb
TP53	TP53	Cellular tumor antigen p53	Human	Up-regulated	Brain tissue	An investigation of the expression of G1-phase cell cycle proteins in focal cortical dysplasia type IIB	IIb
RB1	RB1	Retinoblastoma-associated protein	Human	Up-regulated	Brain tissue	An investigation of the expression of G1-phase cell cycle proteins in focal cortical dysplasia type IIB	IIb
GMNN	GMNN	Geminin	Human	Down-regulated	Brain tissue	An investigation of the expression of G1-phase cell cycle proteins in focal cortical dysplasia type IIB	IIb
CCNE1	CCNE1	G1/S-specific cyclin-E1	Human	Down-regulated	Brain tissue	An investigation of the expression of G1-phase cell cycle proteins in focal cortical dysplasia type IIB	IIb
CCND1	CCND1	G1/S-specific cyclin-D1	Human	Down-regulated	Brain tissue	An investigation of the expression of G1-phase cell cycle proteins in focal cortical dysplasia type IIB	IIb
CDK2	CDK2	Cyclin-dependent kinase 2	Human	Down-regulated	Brain tissue	An investigation of the expression of G1-phase cell cycle proteins in focal cortical dysplasia type IIB	IIb
p-Rb	RB1	Retinoblastoma-associated protein	Human	Down-regulated	Brain tissue	An investigation of the expression of G1-phase cell cycle proteins in focal cortical dysplasia type IIB	IIb
RPS6	RPS6	Ribosomal protein S6	Human	Up-regulated	Brain tissue	mTOR cascade activation distinguishes tubers from focal cortical dysplasia	IIb
RPS6KB1	RPS6KB1	Ribosomal protein S6 kinase beta-1	Human	Down-regulated	Brain tissue	mTOR cascade activation distinguishes tubers from focal cortical dysplasia	IIb
STAT3	STAT3	Signal transducer and activator of transcription 3	Human	Down-regulated	Brain tissue	mTOR cascade activation distinguishes tubers from focal cortical dysplasia	IIb
EIF4EBP1	EIF4EBP1	Eukaryotic translation initiation factor 4E-binding protein 1	Human	Down-regulated	Brain tissue	mTOR cascade activation distinguishes tubers from focal cortical dysplasia	IIb
GRIN2a	GRIN2A	Glutamate receptor ionotropic NMDA subunit 2A	Human	Up-regulated	Brain tissue	Long-duration epilepsy affects cell morphology and glutamatergic synapses in type IIB focal cortical dysplasia	IIb
GRIN2b	GRIN2B	Glutamate receptor ionotropic NMDA subunit 2B	Human	Up-regulated	Brain tissue	Long-duration epilepsy affects cell morphology and glutamatergic synapses in type IIB focal cortical dysplasia	IIb
DLG4	DLG4	Discs large homolog 4	Human	Up-regulated	Brain tissue	Long-duration epilepsy affects cell morphology and glutamatergic synapses in type IIB focal cortical dysplasia	IIb
DLG1	DLG1	Discs large homolog 1	Human	Up-regulated	Brain tissue	Long-duration epilepsy affects cell morphology and glutamatergic synapses in type IIB focal cortical dysplasia	IIb
VGLUT1	SLC17A7 (VGLUT1)	Vesicular glutamate transporter 1	Human	Up-regulated	Brain tissue	Long-duration epilepsy affects cell morphology and glutamatergic synapses in type IIB focal cortical dysplasia	IIb
PRS6	RPS6	Ribosomal protein S6	Human	Up-regulated	Brain tissue	Impaired oligodendroglial turnover is associated with myelin pathology in focal cortical dysplasia and tuberous sclerosis complex	IIb
VIM	VIM	Vimentin	Human	Up-regulated	Brain tissue	Impaired oligodendroglial turnover is associated with myelin pathology in focal cortical dysplasia and tuberous sclerosis complex	IIb
CSPG4	CSPG4	Chondroitin sulfate proteoglycan 4	Human	Up-regulated	Brain tissue	Impaired oligodendroglial turnover is associated with myelin pathology in focal cortical dysplasia and tuberous sclerosis complex	IIb
OLIG2	OLIG2	Oligodendrocyte transcription factor 2	Human	Up-regulated	Brain tissue	Impaired oligodendroglial turnover is associated with myelin pathology in focal cortical dysplasia and tuberous sclerosis complex	IIb
MBP	MBP	Myelin basic protein	Human	Down-regulated	Brain tissue	Impaired oligodendroglial turnover is associated with myelin pathology in focal cortical dysplasia and tuberous sclerosis complex	IIb
CNP	CNP	2',3'-Cyclic-nucleotide 3'-phosphodiesterase	Human	Down-regulated	Brain tissue	Impaired oligodendroglial turnover is associated with myelin pathology in focal cortical dysplasia and tuberous sclerosis complex	IIb
PDGFRA	PDGFRA	Platelet-derived growth factor receptor alpha	Human	Down-regulated	Brain tissue	Impaired oligodendroglial turnover is associated with myelin pathology in focal cortical dysplasia and tuberous sclerosis complex	IIb
BMP4	BMP4	Bone morphogenetic protein 4	Human	Down-regulated	Brain tissue	Expression of bone morphogenetic protein-4 in the cortical lesions of focal cortical dysplasia IIb and the tuberous sclerosis complex	IIb
MMP1	MMP1	Matrix metalloproteinase-1	Human	Up-regulated	Brain tissue	Matrix metalloproteinase-9 (MMP-9) in human intractable epilepsy caused by focal cortical dysplasia	IIa,IIb,III
MMP9	MMP9	Matrix metalloproteinase-9	Human	Up-regulated	Brain tissue	Matrix metalloproteinase-9 (MMP-9) in human intractable epilepsy caused by focal cortical dysplasia	IIa,IIb,III
MMP8	MMP8	Matrix metalloproteinase-8	Human	Up-regulated	Brain tissue	Matrix metalloproteinase-9 (MMP-9) in human intractable epilepsy caused by focal cortical dysplasia	IIa,IIb,III
MMP2	MMP2	Matrix metalloproteinase-2	Human	Up-regulated	Brain tissue	Matrix metalloproteinase-9 (MMP-9) in human intractable epilepsy caused by focal cortical dysplasia	IIa,IIb,III
MMP10	MMP10	Matrix metalloproteinase-10	Human	Up-regulated	Brain tissue	Matrix metalloproteinase-9 (MMP-9) in human intractable epilepsy caused by focal cortical dysplasia	IIa,IIb,III
MMP13	MMP13	Matrix metalloproteinase-13	Human	Up-regulated	Brain tissue	Matrix metalloproteinase-9 (MMP-9) in human intractable epilepsy caused by focal cortical dysplasia	IIa,IIb,III
MMP3	MMP3	Matrix metalloproteinase-3	Human	Up-regulated	Brain tissue	Matrix metalloproteinase-9 (MMP-9) in human intractable epilepsy caused by focal cortical dysplasia	IIa,IIb,III
CTNNB1	CTNNB1	Catenin beta-1	Human	Up-regulated	Brain tissue	Down-Regulated Expression of Liver X Receptor beta in Cortical Lesions of Patients with Focal Cortical Dysplasia	IIa,IIb
GLUL	GLUL	Glutamate-ammonia ligase	Human	Up-regulated	Brain tissue	Down-Regulated Expression of Liver X Receptor beta in Cortical Lesions of Patients with Focal Cortical Dysplasia	IIa,IIb
GAD2	GAD2	Glutamate decarboxylase 2	Human	Up-regulated	Brain tissue	Down-Regulated Expression of Liver X Receptor beta in Cortical Lesions of Patients with Focal Cortical Dysplasia	IIa,IIb
NR1H2	NR1H2	Nuclear receptor subfamily 1 group H member 2	Human	Down-regulated	Brain tissue	Down-Regulated Expression of Liver X Receptor beta in Cortical Lesions of Patients with Focal Cortical Dysplasia	IIa,IIb
FABP7	FABP7	Fatty acid-binding protein 7	Human	Down-regulated	Brain tissue	Down-Regulated Expression of Liver X Receptor beta in Cortical Lesions of Patients with Focal Cortical Dysplasia	IIa,IIb
PDGFRA	PDGFRA	Platelet-derived growth factor receptor alpha	Human	Down-regulated	Brain tissue	Down-Regulated Expression of Liver X Receptor beta in Cortical Lesions of Patients with Focal Cortical Dysplasia	IIa,IIb
Olig2	OLIG2	Oligodendrocyte transcription factor 2	Human	Down-regulated	Brain tissue	Down-Regulated Expression of Liver X Receptor beta in Cortical Lesions of Patients with Focal Cortical Dysplasia	IIa,IIb
DLG3	DLG3	Discs large homolog 3	Human	Up-regulated	Brain tissue	DLG3/SAP102 protein expression in malformations of cortical development: a study of human epileptic cortex by tissue microarray	IIb
NR2B	GRIN2B (NR2B)	Glutamate receptor ionotropic NMDA subunit 2B	Human	Up-regulated	Brain tissue	DLG3/SAP102 protein expression in malformations of cortical development: a study of human epileptic cortex by tissue microarray	IIb
SAP102	DAPK1 (SAP102)	SAP102 protein	Human	Up-regulated	Brain tissue	DLG3/SAP102 protein expression in malformations of cortical development: a study of human epileptic cortex by tissue microarray	IIb
SLC12A5	SLC12A5	Solute carrier family 12 member 5	Human	Down-regulated	Brain tissue	KCC2 was downregulated in small neurons localized in epileptogenic human focal cortical dysplasia	IIb
VIM	VIM	Vimentin	Human	Up-regulated	Brain tissue	Expression of neural stem cell surface marker CD133 in balloon cells of human focal cortical dysplasia	IIb
Bcl2	BCL2	B-cell lymphoma 2	Human	Up-regulated	Brain tissue	Expression of neural stem cell surface marker CD133 in balloon cells of human focal cortical dysplasia	IIb
PROM1	PROM1	Prominin-1	Human	Up-regulated	Brain tissue	Expression of neural stem cell surface marker CD133 in balloon cells of human focal cortical dysplasia	IIb
NES	NES	Nestin	Human	Up-regulated	Brain tissue	Expression of neural stem cell surface marker CD133 in balloon cells of human focal cortical dysplasia	IIb
MAP2	MAP2	Microtubule-associated protein 2	Human	Up-regulated	Brain tissue	Expression of neural stem cell surface marker CD133 in balloon cells of human focal cortical dysplasia	IIb
GFAP	GFAP	Glial fibrillary acidic protein	Human	Up-regulated	Brain tissue	Expression of neural stem cell surface marker CD133 in balloon cells of human focal cortical dysplasia	IIb
TUBB3	TUBB3	Tubulin beta-3 chain	Human	Up-regulated	Brain tissue	Expression of neural stem cell surface marker CD133 in balloon cells of human focal cortical dysplasia	IIb
RBFOX3	RBFOX3	RNA binding fox-1 homolog 3	Human	Down-regulated	Brain tissue	Expression of neural stem cell surface marker CD133 in balloon cells of human focal cortical dysplasia	IIb
BDNF	BDNF	Brain-derived neurotrophic factor	Human	Up-regulated	Brain tissue	Distribution and expression of brain-derived neurotrophic factor, nerve growth factor, and neurotrophic factor-3 in refractory epilepsy-associated focal cortical dysplasia	I,IIa
NGF	NGF	Nerve growth factor	Human	Up-regulated	Brain tissue	Distribution and expression of brain-derived neurotrophic factor, nerve growth factor, and neurotrophic factor-3 in refractory epilepsy-associated focal cortical dysplasia	I,IIa
NTF3	NTF3	Neurotrophin-3	Human	Up-regulated	Brain tissue	Distribution and expression of brain-derived neurotrophic factor, nerve growth factor, and neurotrophic factor-3 in refractory epilepsy-associated focal cortical dysplasia	I,IIa
TRPV4	TRPV4	Transient receptor potential cation channel subfamily V member 4	Human	Up-regulated	Brain tissue	Increased Expression of Transient Receptor Potential Vanilloid 4 in Cortical Lesions of Patients with Focal Cortical Dysplasia	Ia,IIa,IIb
PKC	PRKCA (PKC)	Protein kinase C	Human	Up-regulated	Brain tissue	Increased Expression of Transient Receptor Potential Vanilloid 4 in Cortical Lesions of Patients with Focal Cortical Dysplasia	Ia,IIa,IIb
IL17RA	IL17RA	Interleukin-17 receptor A	Human	Up-regulated	Brain tissue	The interleukin 17 system in cortical lesions in focal cortical dysplasias	Ia,IIa,IIb
IL17A	IL17A	Interleukin-17A	Human	Up-regulated	Brain tissue	The interleukin 17 system in cortical lesions in focal cortical dysplasias	Ia,IIa,IIb
Traf3ip2	TRAF3IP2	TRAF3-interacting protein 2	Human	Up-regulated	Brain tissue	The interleukin 17 system in cortical lesions in focal cortical dysplasias	Ia,IIa,IIb
RELA	RELA	Nuclear factor NF-kappa-B p65 subunit	Human	Up-regulated	Brain tissue	The interleukin 17 system in cortical lesions in focal cortical dysplasias	Ia,IIa,IIb
PSMB9	PSMB9	Proteasome subunit beta type-9	Human	Up-regulated	Brain tissue	Dysregulation of the (immuno)proteasome pathway in malformations of cortical development	IIa,IIb
PSMB8	PSMB8	Proteasome subunit beta type-8	Human	Up-regulated	Brain tissue	Dysregulation of the (immuno)proteasome pathway in malformations of cortical development	IIa,IIb
PSMB6	PSMB6	Proteasome subunit beta type-6	Human	Up-regulated	Brain tissue	Dysregulation of the (immuno)proteasome pathway in malformations of cortical development	IIa,IIb
PSMB5	PSMB5	Proteasome subunit beta type-5	Human	Up-regulated	Brain tissue	Dysregulation of the (immuno)proteasome pathway in malformations of cortical development	IIa,IIb
SH3RF1	SH3RF1	SH3 domain-containing RING finger protein 1	Human	Up-regulated	Brain tissue	Activation of leukocyte immunoglobulin-like receptor B2 signaling pathway in cortical lesions of pediatric patients with focal cortical dysplasia type IIb and tuberous sclerosis complex	IIb
LILRB2	LILRB2	Leukocyte immunoglobulin-like receptor subfamily B member 2	Human	Up-regulated	Brain tissue	Activation of leukocyte immunoglobulin-like receptor B2 signaling pathway in cortical lesions of pediatric patients with focal cortical dysplasia type IIb and tuberous sclerosis complex	IIb
SHROOM3	SHROOM3	Shroom family member 3	Human	Up-regulated	Brain tissue	Activation of leukocyte immunoglobulin-like receptor B2 signaling pathway in cortical lesions of pediatric patients with focal cortical dysplasia type IIb and tuberous sclerosis complex	IIb
ROCK1	ROCK1	Rho-associated protein kinase 1	Human	Up-regulated	Brain tissue	Activation of leukocyte immunoglobulin-like receptor B2 signaling pathway in cortical lesions of pediatric patients with focal cortical dysplasia type IIb and tuberous sclerosis complex	IIb
ROCK2	ROCK2	Rho-associated protein kinase 2	Human	Up-regulated	Brain tissue	Activation of leukocyte immunoglobulin-like receptor B2 signaling pathway in cortical lesions of pediatric patients with focal cortical dysplasia type IIb and tuberous sclerosis complex	IIb
ABCB1	ABCB1	ATP-binding cassette subfamily B member 1	Human	Up-regulated	Brain tissue	Expression and cellular distribution of multidrug resistance-related proteins in patients with focal cortical dysplasia	IIa,IIb
ABCC1	ABCC1	ATP-binding cassette subfamily C member 1	Human	Up-regulated	Brain tissue	Expression and cellular distribution of multidrug resistance-related proteins in patients with focal cortical dysplasia	IIa,IIb
FSCN1	FSCN1	Fascin	Human	Up-regulated	Brain tissue	Differentially expressed proteins underlying childhood cortical dysplasia with epilepsy identified by iTRAQ proteomic profiling	CCD
CRMP1	CRMP1	Collapsin response mediator protein 1	Human	Up-regulated	Brain tissue	Differentially expressed proteins underlying childhood cortical dysplasia with epilepsy identified by iTRAQ proteomic profiling	CCD
NDRG1	NDRG1	N-myc downstream-regulated gene 1 protein	Human	Up-regulated	Brain tissue	Differentially expressed proteins underlying childhood cortical dysplasia with epilepsy identified by iTRAQ proteomic profiling	CCD
DPYSL5	DPYSL5	Dihydropyrimidinase-related protein 5	Human	Up-regulated	Brain tissue	Differentially expressed proteins underlying childhood cortical dysplasia with epilepsy identified by iTRAQ proteomic profiling	CCD
MAP4	MAP4	Microtubule-associated protein 4	Human	Up-regulated	Brain tissue	Differentially expressed proteins underlying childhood cortical dysplasia with epilepsy identified by iTRAQ proteomic profiling	CCD
FABP3	FABP3	Fatty acid-binding protein 3	Human	Up-regulated	Brain tissue	Differentially expressed proteins underlying childhood cortical dysplasia with epilepsy identified by iTRAQ proteomic profiling	CCD
PRDX6	PRDX6	Peroxiredoxin-6	Human	Down-regulated		Differentially expressed proteins underlying childhood cortical dysplasia with epilepsy identified by iTRAQ proteomic profiling	CCD
PSAP	PSAP	Prosaposin	Human	Down-regulated		Differentially expressed proteins underlying childhood cortical dysplasia with epilepsy identified by iTRAQ proteomic profiling	CCD
BCAN	BCAN	Brevican core protein	Human	Up-regulated	Brain tissue	Differentially expressed proteins underlying childhood cortical dysplasia with epilepsy identified by iTRAQ proteomic profiling	CCD
DPYSL5	DPYSL5	Dihydropyrimidinase-related protein 5	Human	Up-regulated	Brain tissue	Differentially expressed proteins underlying childhood cortical dysplasia with epilepsy identified by iTRAQ proteomic profiling	CCD
RBM39	RBM39	RNA-binding motif protein 39	Human	Up-regulated	Brain tissue	Differentially expressed proteins underlying childhood cortical dysplasia with epilepsy identified by iTRAQ proteomic profiling	CCD
ACAN	ACAN	Aggrecan core protein	Human	Up-regulated	Brain tissue	Differentially expressed proteins underlying childhood cortical dysplasia with epilepsy identified by iTRAQ proteomic profiling	CCD
NDRG1	NDRG1	N-myc downstream-regulated gene 1 protein	Human	Up-regulated	Brain tissue	Differentially expressed proteins underlying childhood cortical dysplasia with epilepsy identified by iTRAQ proteomic profiling	CCD
TAGLN2	TAGLN2	Transgelin-2	Human	Up-regulated	Brain tissue	Differentially expressed proteins underlying childhood cortical dysplasia with epilepsy identified by iTRAQ proteomic profiling	CCD
HSPH1	HSPH1	Heat shock protein 105 kDa	Human	Up-regulated	Brain tissue	Differentially expressed proteins underlying childhood cortical dysplasia with epilepsy identified by iTRAQ proteomic profiling	CCD
TNC	TNC	Tenascin	Human	Up-regulated	Brain tissue	Differentially expressed proteins underlying childhood cortical dysplasia with epilepsy identified by iTRAQ proteomic profiling	CCD
BCAS1	BCAS1	Brain-specific angiogenesis inhibitor 1-associated protein 2	Human	Up-regulated	Brain tissue	Differentially expressed proteins underlying childhood cortical dysplasia with epilepsy identified by iTRAQ proteomic profiling	CCD
MAG	MAG	Myelin-associated glycoprotein	Human	Up-regulated	Brain tissue	Differentially expressed proteins underlying childhood cortical dysplasia with epilepsy identified by iTRAQ proteomic profiling	CCD
SIRT2	SIRT2	NAD-dependent deacetylase sirtuin-2	Human	Up-regulated	Brain tissue	Differentially expressed proteins underlying childhood cortical dysplasia with epilepsy identified by iTRAQ proteomic profiling	CCD
FABP3	FABP3	Fatty acid-binding protein 3	Human	Up-regulated	Brain tissue	Differentially expressed proteins underlying childhood cortical dysplasia with epilepsy identified by iTRAQ proteomic profiling	CCD
MARCKSL1	MARCKSL1	Myristoylated alanine-rich C-kinase substrate-like 1	Human	Up-regulated	Brain tissue	Differentially expressed proteins underlying childhood cortical dysplasia with epilepsy identified by iTRAQ proteomic profiling	CCD
MAP1LC3A	MAP1LC3A	Microtubule-associated protein 1 light chain 3 alpha	Human	Up-regulated	Brain tissue	Differentially expressed proteins underlying childhood cortical dysplasia with epilepsy identified by iTRAQ proteomic profiling	CCD
ERMN	ERMN	Ermin	Human	Up-regulated	Brain tissue	Differentially expressed proteins underlying childhood cortical dysplasia with epilepsy identified by iTRAQ proteomic profiling	CCD
ANLN	ANLN	Anillin	Human	Up-regulated	Brain tissue	Differentially expressed proteins underlying childhood cortical dysplasia with epilepsy identified by iTRAQ proteomic profiling	CCD
FGB	FGB	Fibrinogen beta chain	Human	Up-regulated	Brain tissue	Differentially expressed proteins underlying childhood cortical dysplasia with epilepsy identified by iTRAQ proteomic profiling	CCD
GPD1	GPD1	Glycerol-3-phosphate dehydrogenase [NAD(+)]	Human	Up-regulated	Brain tissue	Differentially expressed proteins underlying childhood cortical dysplasia with epilepsy identified by iTRAQ proteomic profiling	CCD
CRMP1	CRMP1	Collapsin response mediator protein 1	Human	Up-regulated	Brain tissue	Differentially expressed proteins underlying childhood cortical dysplasia with epilepsy identified by iTRAQ proteomic profiling	CCD
CPNE6	CPNE6	Copine-6	Human	Up-regulated	Brain tissue	Differentially expressed proteins underlying childhood cortical dysplasia with epilepsy identified by iTRAQ proteomic profiling	CCD
KIAA1598	KIAA1598	KIAA protein 1598	Human	Up-regulated	Brain tissue	Differentially expressed proteins underlying childhood cortical dysplasia with epilepsy identified by iTRAQ proteomic profiling	CCD
TF	TF	Transferrin	Human	Up-regulated	Brain tissue	Differentially expressed proteins underlying childhood cortical dysplasia with epilepsy identified by iTRAQ proteomic profiling	CCD
PGM2L1	PGM2L1	Phosphoglucomutase-like protein 1	Human	Up-regulated	Brain tissue	Differentially expressed proteins underlying childhood cortical dysplasia with epilepsy identified by iTRAQ proteomic profiling	CCD
PPP1R14A	PPP1R14A	Protein phosphatase 1 regulatory subunit 14A	Human	Up-regulated	Brain tissue	Differentially expressed proteins underlying childhood cortical dysplasia with epilepsy identified by iTRAQ proteomic profiling	CCD
ENPP6	ENPP6	Ectonucleotide pyrophosphatase/phosphodiesterase family member 6	Human	Up-regulated	Brain tissue	Differentially expressed proteins underlying childhood cortical dysplasia with epilepsy identified by iTRAQ proteomic profiling	CCD
SRCIN1	SRCIN1	SRC kinase signaling inhibitor 1	Human	Up-regulated	Brain tissue	Differentially expressed proteins underlying childhood cortical dysplasia with epilepsy identified by iTRAQ proteomic profiling	CCD
AHNAK2	AHNAK2	AHNAK nucleoprotein 2	Human	Up-regulated	Brain tissue	Differentially expressed proteins underlying childhood cortical dysplasia with epilepsy identified by iTRAQ proteomic profiling	CCD
MYO1D	MYO1D	Myosin-1D	Human	Up-regulated	Brain tissue	Differentially expressed proteins underlying childhood cortical dysplasia with epilepsy identified by iTRAQ proteomic profiling	CCD
HSPA2	HSPA2	Heat shock protein family A member 2	Human	Up-regulated	Brain tissue	Differentially expressed proteins underlying childhood cortical dysplasia with epilepsy identified by iTRAQ proteomic profiling	CCD
IDH1	IDH1	Isocitrate dehydrogenase 1	Human	Up-regulated	Brain tissue	Differentially expressed proteins underlying childhood cortical dysplasia with epilepsy identified by iTRAQ proteomic profiling	CCD
FSCN1	FSCN1	Fascin	Human	Up-regulated	Brain tissue	Differentially expressed proteins underlying childhood cortical dysplasia with epilepsy identified by iTRAQ proteomic profiling	CCD
ARHGEF2	ARHGEF2	Rho guanine nucleotide exchange factor 2	Human	Up-regulated	Brain tissue	Differentially expressed proteins underlying childhood cortical dysplasia with epilepsy identified by iTRAQ proteomic profiling	CCD
APOA1	APOA1	Apolipoprotein A-I	Human	Up-regulated	Brain tissue	Differentially expressed proteins underlying childhood cortical dysplasia with epilepsy identified by iTRAQ proteomic profiling	CCD
MAP4	MAP4	Microtubule-associated protein 4	Human	Up-regulated	Brain tissue	Differentially expressed proteins underlying childhood cortical dysplasia with epilepsy identified by iTRAQ proteomic profiling	CCD
SERPINA1	SERPINA1	Alpha-1-antitrypsin	Human	Up-regulated	Brain tissue	Differentially expressed proteins underlying childhood cortical dysplasia with epilepsy identified by iTRAQ proteomic profiling	CCD
DPYSL3	DPYSL3	Dihydropyrimidinase-related protein 3	Human	Up-regulated	Brain tissue	Differentially expressed proteins underlying childhood cortical dysplasia with epilepsy identified by iTRAQ proteomic profiling	CCD
WDR1	WDR1	WD repeat-containing protein 1	Human	Up-regulated	Brain tissue	Differentially expressed proteins underlying childhood cortical dysplasia with epilepsy identified by iTRAQ proteomic profiling	CCD
PURB	PURB	Purine-rich element-binding protein B	Human	Up-regulated	Brain tissue	Differentially expressed proteins underlying childhood cortical dysplasia with epilepsy identified by iTRAQ proteomic profiling	CCD
MYO18A	MYO18A	Unconventional myosin-XVIIIa	Human	Up-regulated	Brain tissue	Differentially expressed proteins underlying childhood cortical dysplasia with epilepsy identified by iTRAQ proteomic profiling	CCD
PPP2R1A	PPP2R1A	Serine/threonine-protein phosphatase 2A regulatory subunit A alpha isoform	Human	Up-regulated	Brain tissue	Differentially expressed proteins underlying childhood cortical dysplasia with epilepsy identified by iTRAQ proteomic profiling	CCD
DCLK1	DCLK1	Doublecortin-like kinase 1	Human	Up-regulated	Brain tissue	Differentially expressed proteins underlying childhood cortical dysplasia with epilepsy identified by iTRAQ proteomic profiling	CCD
DPYSL2	DPYSL2	Dihydropyrimidinase-related protein 2	Human	Up-regulated	Brain tissue	Differentially expressed proteins underlying childhood cortical dysplasia with epilepsy identified by iTRAQ proteomic profiling	CCD
CARHSP1	CARHSP1	Calcium-responsive transactivator homolog	Human	Up-regulated	Brain tissue	Differentially expressed proteins underlying childhood cortical dysplasia with epilepsy identified by iTRAQ proteomic profiling	CCD
SLC4A1	SLC4A1	Band 3 anion transport protein	Human	Up-regulated	Brain tissue	Differentially expressed proteins underlying childhood cortical dysplasia with epilepsy identified by iTRAQ proteomic profiling	CCD
CORO1A	CORO1A	Coronin-1A	Human	Up-regulated	Brain tissue	Differentially expressed proteins underlying childhood cortical dysplasia with epilepsy identified by iTRAQ proteomic profiling	CCD
RTN4	RTN4	Reticulon-4	Human	Up-regulated	Brain tissue	Differentially expressed proteins underlying childhood cortical dysplasia with epilepsy identified by iTRAQ proteomic profiling	CCD
CA2	CA2	Carbonic anhydrase 2	Human	Up-regulated	Brain tissue	Differentially expressed proteins underlying childhood cortical dysplasia with epilepsy identified by iTRAQ proteomic profiling	CCD
OLA1	OLA1	Obg-like ATPase 1	Human	Up-regulated	Brain tissue	Differentially expressed proteins underlying childhood cortical dysplasia with epilepsy identified by iTRAQ proteomic profiling	CCD
BIN1	BIN1	Myc box-dependent-interacting protein 1	Human	Up-regulated	Brain tissue	Differentially expressed proteins underlying childhood cortical dysplasia with epilepsy identified by iTRAQ proteomic profiling	CCD
CLASP2	CLASP2	CLASP2 microtubule-binding protein	Human	Up-regulated	Brain tissue	Differentially expressed proteins underlying childhood cortical dysplasia with epilepsy identified by iTRAQ proteomic profiling	CCD
BAIAP2	BAIAP2	B-cell lymphoma 2-associated transcription factor 1	Human	Up-regulated	Brain tissue	Differentially expressed proteins underlying childhood cortical dysplasia with epilepsy identified by iTRAQ proteomic profiling	CCD
AKAP12	AKAP12	A-kinase anchor protein 12	Human	Up-regulated	Brain tissue	Differentially expressed proteins underlying childhood cortical dysplasia with epilepsy identified by iTRAQ proteomic profiling	CCD
CACNA2D1	CACNA2D1	Calcium channel, voltage-dependent, alpha-2/delta subunit 1	Human	Up-regulated	Brain tissue	Differentially expressed proteins underlying childhood cortical dysplasia with epilepsy identified by iTRAQ proteomic profiling	CCD
GPD2	GPD2	Glycerol-3-phosphate dehydrogenase 2	Human	Up-regulated	Brain tissue	Differentially expressed proteins underlying childhood cortical dysplasia with epilepsy identified by iTRAQ proteomic profiling	CCD
SLC8A2	SLC8A2	Sodium/calcium exchanger 2	Human	Up-regulated	Brain tissue	Differentially expressed proteins underlying childhood cortical dysplasia with epilepsy identified by iTRAQ proteomic profiling	CCD
PADI2	PADI2	Peptidylarginine deiminase 2	Human	Up-regulated	Brain tissue	Differentially expressed proteins underlying childhood cortical dysplasia with epilepsy identified by iTRAQ proteomic profiling	CCD
RUFY3	RUFY3	RUN and FYVE domain-containing protein 3	Human	Up-regulated	Brain tissue	Differentially expressed proteins underlying childhood cortical dysplasia with epilepsy identified by iTRAQ proteomic profiling	CCD
GDA	GDA	Guanine deaminase	Human	Up-regulated	Brain tissue	Differentially expressed proteins underlying childhood cortical dysplasia with epilepsy identified by iTRAQ proteomic profiling	CCD
VCP	VCP	Transitional endoplasmic reticulum ATPase	Human	Up-regulated	Brain tissue	Differentially expressed proteins underlying childhood cortical dysplasia with epilepsy identified by iTRAQ proteomic profiling	CCD
NEFH	NEFH	Neurofilament heavy polypeptide	Human	Up-regulated	Brain tissue	Differentially expressed proteins underlying childhood cortical dysplasia with epilepsy identified by iTRAQ proteomic profiling	CCD
CAT	CAT	Catalase	Human	Up-regulated	Brain tissue	Differentially expressed proteins underlying childhood cortical dysplasia with epilepsy identified by iTRAQ proteomic profiling	CCD
NCAN	NCAN	Neurocan core protein	Human	Up-regulated	Brain tissue	Differentially expressed proteins underlying childhood cortical dysplasia with epilepsy identified by iTRAQ proteomic profiling	CCD
CNP	CNP	2',3'-Cyclic-nucleotide 3'-phosphodiesterase	Human	Up-regulated	Brain tissue	Differentially expressed proteins underlying childhood cortical dysplasia with epilepsy identified by iTRAQ proteomic profiling	CCD
DNM3	DNM3	Dynamin-3	Human	Down-regulated	Brain tissue	Differentially expressed proteins underlying childhood cortical dysplasia with epilepsy identified by iTRAQ proteomic profiling	CCD
PSD3	PSD3	Pleckstrin and Sec7 domain-containing protein 3	Human	Down-regulated	Brain tissue	Differentially expressed proteins underlying childhood cortical dysplasia with epilepsy identified by iTRAQ proteomic profiling	CCD
PEBP1	PEBP1	Phosphatidylethanolamine-binding protein 1	Human	Down-regulated	Brain tissue	Differentially expressed proteins underlying childhood cortical dysplasia with epilepsy identified by iTRAQ proteomic profiling	CCD
VIM	VIM	Vimentin	Human	Down-regulated	Brain tissue	Differentially expressed proteins underlying childhood cortical dysplasia with epilepsy identified by iTRAQ proteomic profiling	CCD
DLG4	DLG4	Discs large homolog 4	Human	Down-regulated	Brain tissue	Differentially expressed proteins underlying childhood cortical dysplasia with epilepsy identified by iTRAQ proteomic profiling	CCD
ALDH6A1	ALDH6A1	Aldehyde dehydrogenase 6 family member A1	Human	Down-regulated	Brain tissue	Differentially expressed proteins underlying childhood cortical dysplasia with epilepsy identified by iTRAQ proteomic profiling	CCD
PACSIN1	PACSIN1	Protein kinase C and casein kinase substrate in neurons protein 1	Human	Down-regulated	Brain tissue	Differentially expressed proteins underlying childhood cortical dysplasia with epilepsy identified by iTRAQ proteomic profiling	CCD
OGDH	OGDH	Oxoglutarate dehydrogenase	Human	Down-regulated	Brain tissue	Differentially expressed proteins underlying childhood cortical dysplasia with epilepsy identified by iTRAQ proteomic profiling	CCD
VDAC3	VDAC3	Voltage-dependent anion-selective channel protein 3	Human	Down-regulated	Brain tissue	Differentially expressed proteins underlying childhood cortical dysplasia with epilepsy identified by iTRAQ proteomic profiling	CCD
ATP6V1A	ATP6V1A	ATPase H+ transporting V1 subunit A	Human	Down-regulated	Brain tissue	Differentially expressed proteins underlying childhood cortical dysplasia with epilepsy identified by iTRAQ proteomic profiling	CCD
NDUFA9	NDUFA9	NADH dehydrogenase 1 alpha subcomplex subunit 9	Human	Down-regulated	Brain tissue	Differentially expressed proteins underlying childhood cortical dysplasia with epilepsy identified by iTRAQ proteomic profiling	CCD
ALDH4A1	ALDH4A1	Aldehyde dehydrogenase 4 family member A1	Human	Down-regulated	Brain tissue	Differentially expressed proteins underlying childhood cortical dysplasia with epilepsy identified by iTRAQ proteomic profiling	CCD
CLU	CLU	Clusterin	Human	Down-regulated	Brain tissue	Differentially expressed proteins underlying childhood cortical dysplasia with epilepsy identified by iTRAQ proteomic profiling	CCD
PC	PC	Pyruvate carboxylase	Human	Down-regulated	Brain tissue	Differentially expressed proteins underlying childhood cortical dysplasia with epilepsy identified by iTRAQ proteomic profiling	CCD
ATP6V1B2	ATP6V1B2	ATPase H+ transporting V1 subunit B2	Human	Down-regulated	Brain tissue	Differentially expressed proteins underlying childhood cortical dysplasia with epilepsy identified by iTRAQ proteomic profiling	CCD
NPEPPS	NPEPPS	Aminopeptidase puromycin-sensitive	Human	Down-regulated	Brain tissue	Differentially expressed proteins underlying childhood cortical dysplasia with epilepsy identified by iTRAQ proteomic profiling	CCD
SLC25A12	SLC25A12	Solute carrier family 25 member 12	Human	Down-regulated	Brain tissue	Differentially expressed proteins underlying childhood cortical dysplasia with epilepsy identified by iTRAQ proteomic profiling	CCD
HEPACAM	HEPACAM	HEPACAM family member	Human	Down-regulated	Brain tissue	Differentially expressed proteins underlying childhood cortical dysplasia with epilepsy identified by iTRAQ proteomic profiling	CCD
NDUFS1	NDUFS1	NADH:ubiquinone oxidoreductase core subunit S1	Human	Down-regulated	Brain tissue	Differentially expressed proteins underlying childhood cortical dysplasia with epilepsy identified by iTRAQ proteomic profiling	CCD
SYT1	SYT1	Synaptotagmin-1	Human	Down-regulated	Brain tissue	Differentially expressed proteins underlying childhood cortical dysplasia with epilepsy identified by iTRAQ proteomic profiling	CCD
SYN1	SYN1	Synapsin-1	Human	Down-regulated	Brain tissue	Differentially expressed proteins underlying childhood cortical dysplasia with epilepsy identified by iTRAQ proteomic profiling	CCD
ACO2	ACO2	Aconitate hydratase 2	Human	Down-regulated	Brain tissue	Differentially expressed proteins underlying childhood cortical dysplasia with epilepsy identified by iTRAQ proteomic profiling	CCD
ATP2A2	ATP2A2	ATPase sarcoplasmic/endoplasmic reticulum Ca2+ transporting 2	Human	Down-regulated	Brain tissue	Differentially expressed proteins underlying childhood cortical dysplasia with epilepsy identified by iTRAQ proteomic profiling	CCD
SOD2	SOD2	Superoxide dismutase [Mn], mitochondrial	Human	Down-regulated	Brain tissue	Differentially expressed proteins underlying childhood cortical dysplasia with epilepsy identified by iTRAQ proteomic profiling	CCD
AK1	AK1	Adenylate kinase 1	Human	Down-regulated	Brain tissue	Differentially expressed proteins underlying childhood cortical dysplasia with epilepsy identified by iTRAQ proteomic profiling	CCD
ABAT	ABAT	4-aminobutyrate aminotransferase, mitochondrial	Human	Down-regulated	Brain tissue	Differentially expressed proteins underlying childhood cortical dysplasia with epilepsy identified by iTRAQ proteomic profiling	CCD
ITPR1	ITPR1	Inositol 1,4,5-trisphosphate receptor type 1	Human	Down-regulated	Brain tissue	Differentially expressed proteins underlying childhood cortical dysplasia with epilepsy identified by iTRAQ proteomic profiling	CCD
PSAP	PSAP	Prosaposin	Human	Down-regulated	Brain tissue	Differentially expressed proteins underlying childhood cortical dysplasia with epilepsy identified by iTRAQ proteomic profiling	CCD
MAOB	MAOB	Monoamine oxidase B	Human	Down-regulated	Brain tissue	Differentially expressed proteins underlying childhood cortical dysplasia with epilepsy identified by iTRAQ proteomic profiling	CCD
LGALS1	LGALS1	Galectin-1	Human	Down-regulated	Brain tissue	Differentially expressed proteins underlying childhood cortical dysplasia with epilepsy identified by iTRAQ proteomic profiling	CCD
ADH5	ADH5	Alcohol dehydrogenase class-3	Human	Down-regulated	Brain tissue	Differentially expressed proteins underlying childhood cortical dysplasia with epilepsy identified by iTRAQ proteomic profiling	CCD
GLUD1	GLUD1	Glutamate dehydrogenase 1, mitochondrial	Human	Down-regulated	Brain tissue	Differentially expressed proteins underlying childhood cortical dysplasia with epilepsy identified by iTRAQ proteomic profiling	CCD
AQP4	AQP4	Aquaporin-4	Human	Down-regulated	Brain tissue	Differentially expressed proteins underlying childhood cortical dysplasia with epilepsy identified by iTRAQ proteomic profiling	CCD
ALDH2	ALDH2	Aldehyde dehydrogenase, mitochondrial	Human	Down-regulated	Brain tissue	Differentially expressed proteins underlying childhood cortical dysplasia with epilepsy identified by iTRAQ proteomic profiling	CCD
NDUFV1	NDUFV1	NADH dehydrogenase [ubiquinone] flavoprotein 1	Human	Down-regulated	Brain tissue	Differentially expressed proteins underlying childhood cortical dysplasia with epilepsy identified by iTRAQ proteomic profiling	CCD
NDUFS2	NDUFS2	NADH dehydrogenase [ubiquinone] iron-sulfur protein 2	Human	Down-regulated	Brain tissue	Differentially expressed proteins underlying childhood cortical dysplasia with epilepsy identified by iTRAQ proteomic profiling	CCD
OGDHL	OGDHL	2-oxoglutarate dehydrogenase-like	Human	Down-regulated	Brain tissue	Differentially expressed proteins underlying childhood cortical dysplasia with epilepsy identified by iTRAQ proteomic profiling	CCD
PURA	PURA	Purine-rich element-binding protein A	Human	Down-regulated	Brain tissue	Differentially expressed proteins underlying childhood cortical dysplasia with epilepsy identified by iTRAQ proteomic profiling	CCD
LMNB2	LMNB2	Lamin-B2	Human	Down-regulated	Brain tissue	Differentially expressed proteins underlying childhood cortical dysplasia with epilepsy identified by iTRAQ proteomic profiling	CCD
TOMM70A	TOMM70A	Translocase of outer mitochondrial membrane 70	Human	Down-regulated	Brain tissue	Differentially expressed proteins underlying childhood cortical dysplasia with epilepsy identified by iTRAQ proteomic profiling	CCD
CTSD	CTSD	Cathepsin D	Human	Down-regulated	Brain tissue	Differentially expressed proteins underlying childhood cortical dysplasia with epilepsy identified by iTRAQ proteomic profiling	CCD
ACTN1	ACTN1	Alpha-actinin-1	Human	Down-regulated	Brain tissue	Differentially expressed proteins underlying childhood cortical dysplasia with epilepsy identified by iTRAQ proteomic profiling	CCD
KCNAB2	KCNAB2	Potassium voltage-gated channel subfamily A member 2 beta subunit	Human	Down-regulated	Brain tissue	Differentially expressed proteins underlying childhood cortical dysplasia with epilepsy identified by iTRAQ proteomic profiling	CCD
SLC4A4	SLC4A4	Sodium bicarbonate cotransporter 1	Human	Down-regulated	Brain tissue	Differentially expressed proteins underlying childhood cortical dysplasia with epilepsy identified by iTRAQ proteomic profiling	CCD
ALDH9A1	ALDH9A1	Aldehyde dehydrogenase 9 family member A1	Human	Down-regulated	Brain tissue	Differentially expressed proteins underlying childhood cortical dysplasia with epilepsy identified by iTRAQ proteomic profiling	CCD
SYNPO	SYNPO	Synaptopodin	Human	Down-regulated	Brain tissue	Differentially expressed proteins underlying childhood cortical dysplasia with epilepsy identified by iTRAQ proteomic profiling	CCD
PYGB	PYGB	Glycogen phosphorylase, brain form	Human	Down-regulated	Brain tissue	Differentially expressed proteins underlying childhood cortical dysplasia with epilepsy identified by iTRAQ proteomic profiling	CCD
FBXO2	FBXO2	F-box only protein 2	Human	Down-regulated	Brain tissue	Differentially expressed proteins underlying childhood cortical dysplasia with epilepsy identified by iTRAQ proteomic profiling	CCD
ACO1	ACO1	Aconitase 1	Human	Down-regulated	Brain tissue	Differentially expressed proteins underlying childhood cortical dysplasia with epilepsy identified by iTRAQ proteomic profiling	CCD
ESD	ESD	Esterase D	Human	Down-regulated	Brain tissue	Differentially expressed proteins underlying childhood cortical dysplasia with epilepsy identified by iTRAQ proteomic profiling	CCD
COTL1	COTL1	Coactosin-like protein	Human	Down-regulated	Brain tissue	Differentially expressed proteins underlying childhood cortical dysplasia with epilepsy identified by iTRAQ proteomic profiling	CCD
VCL	VCL	Vinculin	Human	Down-regulated	Brain tissue	Differentially expressed proteins underlying childhood cortical dysplasia with epilepsy identified by iTRAQ proteomic profiling	CCD
NDUFS3	NDUFS3	NADH:ubiquinone oxidoreductase core subunit S3	Human	Down-regulated	Brain tissue	Differentially expressed proteins underlying childhood cortical dysplasia with epilepsy identified by iTRAQ proteomic profiling	CCD
STX1B	STX1B	Syntaxin-binding protein 1	Human	Down-regulated	Brain tissue	Differentially expressed proteins underlying childhood cortical dysplasia with epilepsy identified by iTRAQ proteomic profiling	CCD
AKR1A1	AKR1A1	Aldo-keto reductase family 1 member A1	Human	Down-regulated	Brain tissue	Differentially expressed proteins underlying childhood cortical dysplasia with epilepsy identified by iTRAQ proteomic profiling	CCD
COX411	COX411	Cytochrome c oxidase assembly protein COX11	Human	Down-regulated	Brain tissue	Differentially expressed proteins underlying childhood cortical dysplasia with epilepsy identified by iTRAQ proteomic profiling	CCD
AHNAK	AHNAK	AHNAK nucleoprotein	Human	Down-regulated	Brain tissue	Differentially expressed proteins underlying childhood cortical dysplasia with epilepsy identified by iTRAQ proteomic profiling	CCD
ANXA2	ANXA2	Annexin A2	Human	Down-regulated	Brain tissue	Differentially expressed proteins underlying childhood cortical dysplasia with epilepsy identified by iTRAQ proteomic profiling	CCD
GBAS	GBAS	Golgi to ER trafficking protein GBF1	Human	Down-regulated	Brain tissue	Differentially expressed proteins underlying childhood cortical dysplasia with epilepsy identified by iTRAQ proteomic profiling	CCD
CRYL1	CRYL1	Crystallin lambda-1	Human	Down-regulated	Brain tissue	Differentially expressed proteins underlying childhood cortical dysplasia with epilepsy identified by iTRAQ proteomic profiling	CCD
SLC12A5	SLC12A5	Solute carrier family 12 member 5	Human	Down-regulated	Brain tissue	Differentially expressed proteins underlying childhood cortical dysplasia with epilepsy identified by iTRAQ proteomic profiling	CCD
GPI	GPI	Glucose-6-phosphate isomerase	Human	Down-regulated	Brain tissue	Differentially expressed proteins underlying childhood cortical dysplasia with epilepsy identified by iTRAQ proteomic profiling	CCD
ANXA5	ANXA5	Annexin A5	Human	Down-regulated	Brain tissue	Differentially expressed proteins underlying childhood cortical dysplasia with epilepsy identified by iTRAQ proteomic profiling	CCD
GLUL	GLUL	Glutamate-ammonia ligase	Human	Down-regulated	Brain tissue	Differentially expressed proteins underlying childhood cortical dysplasia with epilepsy identified by iTRAQ proteomic profiling	CCD
PTGDS	PTGDS	Prostaglandin-H2 D-isomerase	Human	Down-regulated	Brain tissue	Differentially expressed proteins underlying childhood cortical dysplasia with epilepsy identified by iTRAQ proteomic profiling	CCD
SRI	SRI	Sorcin	Human	Down-regulated	Brain tissue	Differentially expressed proteins underlying childhood cortical dysplasia with epilepsy identified by iTRAQ proteomic profiling	CCD
TAGLN	TAGLN	Transgelin	Human	Down-regulated	Brain tissue	Differentially expressed proteins underlying childhood cortical dysplasia with epilepsy identified by iTRAQ proteomic profiling	CCD
GSTM2	GSTM2	Glutathione S-transferase Mu 2	Human	Down-regulated	Brain tissue	Differentially expressed proteins underlying childhood cortical dysplasia with epilepsy identified by iTRAQ proteomic profiling	CCD
FLNA	FLNA	Filamin-A	Human	Down-regulated	Brain tissue	Differentially expressed proteins underlying childhood cortical dysplasia with epilepsy identified by iTRAQ proteomic profiling	CCD
HRSP12	HRSP12	Histidine-rich protein	Human	Down-regulated	Brain tissue	Differentially expressed proteins underlying childhood cortical dysplasia with epilepsy identified by iTRAQ proteomic profiling	CCD
PPT1	PPT1	Palmitoyl-protein thioesterase 1	Human	Down-regulated	Brain tissue	Differentially expressed proteins underlying childhood cortical dysplasia with epilepsy identified by iTRAQ proteomic profiling	CCD
HP	HP	Haptoglobin	Human	Down-regulated	Brain tissue	Differentially expressed proteins underlying childhood cortical dysplasia with epilepsy identified by iTRAQ proteomic profiling	CCD
PTGES2	PTGES2	Prostaglandin E synthase 2	Human	Down-regulated	Brain tissue	Differentially expressed proteins underlying childhood cortical dysplasia with epilepsy identified by iTRAQ proteomic profiling	CCD
ASAH1	ASAH1	Acid ceramidase	Human	Down-regulated	Brain tissue	Differentially expressed proteins underlying childhood cortical dysplasia with epilepsy identified by iTRAQ proteomic profiling	CCD
SLC3A2	SLC3A2	Solute carrier family 3 member 2	Human	Down-regulated	Brain tissue	Differentially expressed proteins underlying childhood cortical dysplasia with epilepsy identified by iTRAQ proteomic profiling	CCD
CSTB	CSTB	Cystatin-B	Human	Down-regulated	Brain tissue	Differentially expressed proteins underlying childhood cortical dysplasia with epilepsy identified by iTRAQ proteomic profiling	CCD
PCSK1N	PCSK1N	Proprotein convertase subtilisin/kexin type 1 inhibitor	Human	Down-regulated	Brain tissue	Differentially expressed proteins underlying childhood cortical dysplasia with epilepsy identified by iTRAQ proteomic profiling	CCD
PHYHD1	PHYHD1	Phytanoyl-CoA dioxygenase domain-containing protein 1	Human	Down-regulated	Brain tissue	Differentially expressed proteins underlying childhood cortical dysplasia with epilepsy identified by iTRAQ proteomic profiling	CCD
IGSF1	IGSF1	Immunoglobulin superfamily member 1	Human	Down-regulated	Brain tissue	Differentially expressed proteins underlying childhood cortical dysplasia with epilepsy identified by iTRAQ proteomic profiling	CCD
IGHA1	IGHA1	Immunoglobulin heavy constant alpha 1	Human	Down-regulated	Brain tissue	Differentially expressed proteins underlying childhood cortical dysplasia with epilepsy identified by iTRAQ proteomic profiling	CCD
GJA1	GJA1	Gap junction alpha-1 protein	Human	Down-regulated	Brain tissue	Differentially expressed proteins underlying childhood cortical dysplasia with epilepsy identified by iTRAQ proteomic profiling	CCD
ESYT1	ESYT1	Extended synaptotagmin-1	Human	Down-regulated	Brain tissue	Differentially expressed proteins underlying childhood cortical dysplasia with epilepsy identified by iTRAQ proteomic profiling	CCD
VAT1	VAT1	Synaptic vesicle membrane protein VAT-1 homolog	Human	Down-regulated	Brain tissue	Differentially expressed proteins underlying childhood cortical dysplasia with epilepsy identified by iTRAQ proteomic profiling	CCD
PHGDH	PHGDH	Phosphoglycerate dehydrogenase	Human	Down-regulated	Brain tissue	Differentially expressed proteins underlying childhood cortical dysplasia with epilepsy identified by iTRAQ proteomic profiling	CCD
AARS	AARS	Alanyl-tRNA synthetase	Human	Down-regulated	Brain tissue	Differentially expressed proteins underlying childhood cortical dysplasia with epilepsy identified by iTRAQ proteomic profiling	CCD
NES	NES	Nestin	Human	Down-regulated	Brain tissue	Differentially expressed proteins underlying childhood cortical dysplasia with epilepsy identified by iTRAQ proteomic profiling	CCD
PSAT1	PSAT1	Phosphoserine aminotransferase	Human	Down-regulated	Brain tissue	Differentially expressed proteins underlying childhood cortical dysplasia with epilepsy identified by iTRAQ proteomic profiling	CCD
PRDX6	PRDX6	Peroxiredoxin-6	Human	Down-regulated	Brain tissue	Differentially expressed proteins underlying childhood cortical dysplasia with epilepsy identified by iTRAQ proteomic profiling	CCD
LAMP2	LAMP2	Lysosome-associated membrane glycoprotein 2	Human	Up-regulated	Brain tissue	mTOR-dependent abnormalities in autophagy characterize human malformations of cortical development: evidence from focal cortical dysplasia and tuberous sclerosis	IIb
LAMP1	LAMP1	Lysosome-associated membrane glycoprotein 1	Human	Up-regulated	Brain tissue	mTOR-dependent abnormalities in autophagy characterize human malformations of cortical development: evidence from focal cortical dysplasia and tuberous sclerosis	IIb
SQSTM1	SQSTM1	Sequestosome-1	Human	Up-regulated	Brain tissue	mTOR-dependent abnormalities in autophagy characterize human malformations of cortical development: evidence from focal cortical dysplasia and tuberous sclerosis	IIb
ATG5	ATG5	Autophagy protein 5	Human	Up-regulated	Brain tissue	mTOR-dependent abnormalities in autophagy characterize human malformations of cortical development: evidence from focal cortical dysplasia and tuberous sclerosis	IIb
BECN1	BECN1	Beclin-1	Human	Up-regulated	Brain tissue	mTOR-dependent abnormalities in autophagy characterize human malformations of cortical development: evidence from focal cortical dysplasia and tuberous sclerosis	IIb
MAP1LC3A	MAP1LC3A	Microtubule-associated protein 1 light chain 3 alpha	Human	Up-regulated	Brain tissue	mTOR-dependent abnormalities in autophagy characterize human malformations of cortical development: evidence from focal cortical dysplasia and tuberous sclerosis	IIb
ATG12	ATG12	Autophagy-related protein 12	Human	Up-regulated	Brain tissue	mTOR-dependent abnormalities in autophagy characterize human malformations of cortical development: evidence from focal cortical dysplasia and tuberous sclerosis	IIb
PRS6	RPS6	Ribosomal protein S6	Human	Up-regulated	Brain tissue	Insulin signaling pathways in cortical dysplasia and TSC-tubers: Tissue microarray analysis	II,I
EIF4EBP1	EIF4EBP1	Eukaryotic translation initiation factor 4E-binding protein 1	Human	Up-regulated	Brain tissue	Insulin signaling pathways in cortical dysplasia and TSC-tubers: Tissue microarray analysis	II
Tbr1	TBR1	T-box brain protein 1	Human	Up-regulated	Brain tissue	The application of cortical layer markers in the evaluation of cortical dysplasias in epilepsy	II,I
Otx1	OTX1	Orthodenticle homeobox 1	Human	Up-regulated	Brain tissue	The application of cortical layer markers in the evaluation of cortical dysplasias in epilepsy	II,I
Pax6	PAX6	Paired box protein Pax-6	Human	Up-regulated	Brain tissue	The application of cortical layer markers in the evaluation of cortical dysplasias in epilepsy	II,I
Map1b	MAP1B	Microtubule-associated protein 1B	Human	Up-regulated	Brain tissue	The application of cortical layer markers in the evaluation of cortical dysplasias in epilepsy	II,I
ER81	ER81	ETV1 protein (ER81)	Human	Up-regulated	Brain tissue	The application of cortical layer markers in the evaluation of cortical dysplasias in epilepsy	II
N200	NEFM	Neurofilament medium polypeptide	Human	Up-regulated	Brain tissue	The application of cortical layer markers in the evaluation of cortical dysplasias in epilepsy	II
CD34	CD34	CD34 antigen	Human	Up-regulated	Brain tissue	The application of cortical layer markers in the evaluation of cortical dysplasias in epilepsy	II
NES	NES	Nestin	Human	Up-regulated	Brain tissue	Pathophysiologic characteristics of balloon cells in cortical dysplasia	IIb
CD34	CD34	CD34 antigen	Human	Up-regulated	Brain tissue	Pathophysiologic characteristics of balloon cells in cortical dysplasia	IIb
GFAP	GFAP	Glial fibrillary acidic protein	Human	Up-regulated	Brain tissue	Pathophysiologic characteristics of balloon cells in cortical dysplasia	IIb
VIM	VIM	Vimentin	Human	Up-regulated	Brain tissue	Pathophysiologic characteristics of balloon cells in cortical dysplasia	IIb
NEFL	NEFL	Neurofilament light polypeptide	Human	Up-regulated	Brain tissue	Pathophysiologic characteristics of balloon cells in cortical dysplasia	IIb
GRIN1	GRIN1	Glutamate receptor ionotropic NMDA subunit 1	Human	Up-regulated	Brain tissue	Pathophysiologic characteristics of balloon cells in cortical dysplasia	IIb
GRIN2a	GRIN2A	Glutamate receptor ionotropic NMDA subunit 2A	Human	Up-regulated	Brain tissue	Pathophysiologic characteristics of balloon cells in cortical dysplasia	IIb
GRIA1	GRIA1	Glutamate receptor ionotropic AMPA subunit 1	Human	Up-regulated	Brain tissue	Pathophysiologic characteristics of balloon cells in cortical dysplasia	IIb
GRIA3	GRIA3	Glutamate receptor ionotropic AMPA subunit 3	Human	Up-regulated	Brain tissue	Pathophysiologic characteristics of balloon cells in cortical dysplasia	IIb
ABCB1	ABCB1	ATP-binding cassette subfamily B member 1	Human	Up-regulated	Brain tissue	Pathophysiologic characteristics of balloon cells in cortical dysplasia	IIb
GFAP	GFAP	Glial fibrillary acidic protein	Human	Up-regulated	Brain tissue	Seizure activity per se does not induce tissue damage markers in human neocortical focal epilepsy	IIa,IIb
HLA	HLA	Major histocompatibility complex (HLA)	Human	Up-regulated	Brain tissue	Seizure activity per se does not induce tissue damage markers in human neocortical focal epilepsy	IIa,IIb
CD3	CD3	CD3 antigen	Human	Up-regulated	Brain tissue	Seizure activity per se does not induce tissue damage markers in human neocortical focal epilepsy	IIb
VIM	VIM	Vimentin	Human	Up-regulated	Brain tissue	Seizure activity per se does not induce tissue damage markers in human neocortical focal epilepsy	IIb
RBFOX3	RBFOX3	RNA binding fox-1 homolog 3	Human	Down-regulated	Brain tissue	Seizure activity per se does not induce tissue damage markers in human neocortical focal epilepsy	IIa,IIb
RPS6	RPS6	Ribosomal protein S6	Human	Down-regulated	Brain tissue	Activation of mammalian target of rapamycin in cytomegalic neurons of human cortical dysplasia	IIa,IIb
EIF4G1	EIF4G1	Eukaryotic translation initiation factor 4 gamma 1	Human	Down-regulated	Brain tissue	Activation of mammalian target of rapamycin in cytomegalic neurons of human cortical dysplasia	IIa,IIb
GFAP	GFAP	Glial fibrillary acidic protein	Human	Down-regulated	Brain tissue	Activation of mammalian target of rapamycin in cytomegalic neurons of human cortical dysplasia	IIb
AKT1	AKT1	AKT serine/threonine kinase 1	Human	Down-regulated	Brain tissue	Activation of mammalian target of rapamycin in cytomegalic neurons of human cortical dysplasia	IIa,IIb
NEFH	NEFH	Neurofilament heavy polypeptide	Human	Down-regulated	Brain tissue	Activation of mammalian target of rapamycin in cytomegalic neurons of human cortical dysplasia	IIb
RBFOX3	RBFOX3	RNA binding fox-1 homolog 3	Human	Down-regulated	Brain tissue	Activation of mammalian target of rapamycin in cytomegalic neurons of human cortical dysplasia	IIa,IIb
PVALB	PVALB	Parvalbumin	Human	Down-regulated	Brain tissue	Densities of parvalbumin-immunoreactive neurons in non-malformed hippocampal sclerosis-temporal neocortex and in cortical dysplasias	Ia,Ib,IIa, IIb
SLC12A2	SLC12A2	Solute carrier family 12 member 2	Human	Up-regulated	Brain tissue	Alteration of GABAergic neurons and abnormality of NKCC1/KCC2 in focal cortical dysplasia (FCD) type II lesions	IIa,IIb
GAD1	GAD1	Glutamate decarboxylase 1	Human	Down-regulated	Brain tissue	Alteration of GABAergic neurons and abnormality of NKCC1/KCC2 in focal cortical dysplasia (FCD) type II lesions	IIa,IIb
SLC12A5	SLC12A5	Solute carrier family 12 member 5	Human	Down-regulated	Brain tissue	Alteration of GABAergic neurons and abnormality of NKCC1/KCC2 in focal cortical dysplasia (FCD) type II lesions	IIa,IIb
SLC1A3	SLC1A3	Solute carrier family 1 member 3	Human	Down-regulated	Brain tissue	The expression of astroglial glutamate transporters in patients with focal cortical dysplasia: an immunohistochemical study	Ia,Ib,IIa, IIb
SLC1A2	SLC1A2	Solute carrier family 1 member 2	Human	Down-regulated	Brain tissue	The expression of astroglial glutamate transporters in patients with focal cortical dysplasia: an immunohistochemical study	Ia,Ib,IIa, IIb
GABRG2	GABRG2	Gamma-aminobutyric acid receptor subunit gamma-2	Human	Up-regulated	Brain tissue	Increased levels of α4-containing GABAA receptors in focal cortical dysplasia: A possible cause of benzodiazepine resistance	II,I
GABRA4	GABRA4	Gamma-aminobutyric acid receptor subunit alpha-4	Human	Up-regulated	Brain tissue	Increased levels of α4-containing GABAA receptors in focal cortical dysplasia: A possible cause of benzodiazepine resistance	II
GABRD	GABRD	Gamma-aminobutyric acid receptor subunit delta	Human	Up-regulated	Brain tissue	Increased levels of α4-containing GABAA receptors in focal cortical dysplasia: A possible cause of benzodiazepine resistance	II,I
INA	INA	Alpha-internexin	Human	Up-regulated	Brain tissue	Transcription of intermediate filament genes is enhanced in focal cortical dysplasia	II
NES	NES	Nestin	Human	Up-regulated	Brain tissue	Transcription of intermediate filament genes is enhanced in focal cortical dysplasia	II
NEFL	NEFL	Neurofilament light polypeptide	Human	Up-regulated	Brain tissue	Transcription of intermediate filament genes is enhanced in focal cortical dysplasia	II
NVIM	NVIM	Vimentin	Human	Up-regulated	Brain tissue	Transcription of intermediate filament genes is enhanced in focal cortical dysplasia	II
NEFM	NEFM	Neurofilament medium polypeptide	Human	Up-regulated	Brain tissue	Transcription of intermediate filament genes is enhanced in focal cortical dysplasia	II
NEFH	NEFH	Neurofilament heavy polypeptide	Human	Up-regulated	Brain tissue	Transcription of intermediate filament genes is enhanced in focal cortical dysplasia	II
PRPH2	PRPH2	Peripherin	Human	Up-regulated	Brain tissue	Transcription of intermediate filament genes is enhanced in focal cortical dysplasia	II
CCND1	CCND1	Cyclin D1	Human	Up-regulated	Brain tissue	Molecular pathogenesis of focal cortical dysplasia and hemimegalencephaly	IIb
PRS6	RPS6	Ribosomal protein S6	Human	Up-regulated	Brain tissue	Molecular pathogenesis of focal cortical dysplasia and hemimegalencephaly	IIb
CTNNB1	CTNNB1	Catenin beta-1	Human	Up-regulated	Brain tissue	Molecular pathogenesis of focal cortical dysplasia and hemimegalencephaly	IIb
STAT3	STAT3	Signal transducer and activator of transcription 3	Human	Down-regulated	Brain tissue	Molecular pathogenesis of focal cortical dysplasia and hemimegalencephaly	IIb
EIF4EBP1	EIF4EBP1	Eukaryotic translation initiation factor 4E-binding protein 1	Human	Down-regulated	Brain tissue	Molecular pathogenesis of focal cortical dysplasia and hemimegalencephaly	IIb
RPS6KB1	RPS6KB1	Ribosomal protein S6 kinase beta-1	Human	Down-regulated	Brain tissue	Molecular pathogenesis of focal cortical dysplasia and hemimegalencephaly	IIb
GRM5	GRM5	Glutamate receptor metabotropic 5	Human	Up-regulated	Brain tissue	Expression and cell distribution of group I and group II metabotropic glutamate receptor subtypes in Taylor-type focal cortical dysplasia	IIb
GRM2	GRM2	Glutamate receptor metabotropic 2	Human	Up-regulated	Brain tissue	Expression and cell distribution of group I and group II metabotropic glutamate receptor subtypes in Taylor-type focal cortical dysplasia	IIb
GRM5	GRM5	Glutamate receptor metabotropic 5	Human	Up-regulated	Brain tissue	Expression and cell distribution of group I and group II metabotropic glutamate receptor subtypes in Taylor-type focal cortical dysplasia	IIb
GRM3	GRM3	Glutamate receptor metabotropic 3	Human	Up-regulated	Brain tissue	Expression and cell distribution of group I and group II metabotropic glutamate receptor subtypes in Taylor-type focal cortical dysplasia	IIb
KCND2	KCND2	Potassium voltage-gated channel subfamily D member 2	Human	Up-regulated	Brain tissue	Expression and localization of voltage dependent potassium channel Kv4.2 in epilepsy associated focal lesions	IIb
P-KCND2	KCND2	Phosphorylated potassium voltage-gated channel subfamily D member 2	Human	Up-regulated	Brain tissue	Expression and localization of voltage dependent potassium channel Kv4.2 in epilepsy associated focal lesions	IIb
NCS1	NCS1	Neuronal calcium sensor-1	Human	Up-regulated	Brain tissue	Expression and localization of voltage dependent potassium channel Kv4.2 in epilepsy associated focal lesions	IIb
FGF2	FGF2	Fibroblast growth factor 2	Human	Up-regulated	Brain tissue	Immunohistochemical expression of fibroblast growth factor (FGF)-2 in epilepsy-associated malformations of cortical development (MCDs)	IIb
PDGFRβ	PDGFRA	Platelet-derived growth factor receptor beta	Human	Up-regulated	Brain tissue	PDGFRβ+ CELLS IN HUMAN AND EXPERIMENTAL NEURO-VASCULAR DYSPLASIA AND SEIZURES	IIb
FGF2	FGF2	Fibroblast growth factor 2	Human	Up-regulated	Brain tissue	Immunohistochemical expression of fibroblast growth factor-2 in developing human cerebrum and epilepsy-associated malformations of cortical development	IIb
BCL2L1	BCL2L1	Bcl-2-like protein 1	Human	Up-regulated	Brain tissue	Focal cortical dysplasia type II (malformations of cortical development) aberrantly expresses apoptotic proteins	II
BAX	BAX	Bcl-2-associated X protein	Human	Up-regulated	Brain tissue	Focal cortical dysplasia type II (malformations of cortical development) aberrantly expresses apoptotic proteins	II
BCL2	BCL2	B-cell lymphoma 2	Human	Up-regulated	Brain tissue	Focal cortical dysplasia type II (malformations of cortical development) aberrantly expresses apoptotic proteins	II
TP53	TP53	Tumor protein p53	Human	Up-regulated	Brain tissue	Focal cortical dysplasia type II (malformations of cortical development) aberrantly expresses apoptotic proteins	II
PRS6	RPS6	Ribosomal protein S6	Human	Up-regulated	Brain tissue	Deep histopathology genotype–phenotype analysis of focal cortical dysplasia type II differentiates between the GATOR1-altered autophagocytic subtype IIa and MTOR-altered migration deficient subtype IIb	IIa,IIb
PVALB	PVALB	Parvalbumin	Human	Down-regulated	Brain tissue	Differential Expression Hallmarks of Interneurons in Different Types of Focal Cortical Dysplasia	Ia,IIb
VIM	VIM	Vimentin	Human	Up-regulated	Brain tissue	Differential Expression Hallmarks of Interneurons in Different Types of Focal Cortical Dysplasia	IIb
FLNA	FLNA	Filamin-A	Human, Mice	Up-regulated	Brain tissue	Filamin A inhibition reduces seizure activity in a mouse model of focal cortical malformations	IIa,IIb
RPS6	RPS6	Ribosomal protein S6	Human, Mice	Up-regulated	Brain tissue	Filamin A inhibition reduces seizure activity in a mouse model of focal cortical malformations	IIa,IIb
GRM5	GRM5	Glutamate receptor metabotropic 5	Human	Down-regulated	Brain tissue	Metabotropic Glutamate Receptor Type 5 (mGluR5) Cortical Abnormalities in Focal Cortical Dysplasia Identified in Vivo with [11C]ABP688 Positron-Emission Tomography (PET) Imaging	IIa,IIb
NPY2R	NPY2R	Neuropeptide Y receptor type 2	Human	Up-regulated	Brain tissue	Altered expression of neuropeptide Y receptors caused by focal cortical dysplasia in human intractable epilepsy	I,II,III
NPY1R	NPY1R	Neuropeptide Y receptor type 1	Human	Up-regulated	Brain tissue	Altered expression of neuropeptide Y receptors caused by focal cortical dysplasia in human intractable epilepsy	I,II,III
NPY5R	NPY5R	Neuropeptide Y receptor type 5	Human	Up-regulated	Brain tissue	Altered expression of neuropeptide Y receptors caused by focal cortical dysplasia in human intractable epilepsy	I,II,III
NPY	NPY	Neuropeptide Y	Human	Up-regulated	Brain tissue	Altered expression of neuropeptide Y receptors caused by focal cortical dysplasia in human intractable epilepsy	I,II,III
CDKN1C	CDKN1C	Cyclin-dependent kinase inhibitor 1C	Human	Up-regulated	Brain tissue	Characteristic expression of p57/Kip2 in balloon cells in focal cortical dysplasia	IIb
CALB1	CALB1	Calbindin	Human	Up-regulated	Brain tissue	Calcium-binding proteins in focal cortical dysplasia	Ia,IIIa
PVALB	PVALB	Parvalbumin	Human	Up-regulated	Brain tissue	Calcium-binding proteins in focal cortical dysplasia	Ia,IIIa
CALB2	CALB2	Calbindin 2	Human	Up-regulated	Brain tissue	Calcium-binding proteins in focal cortical dysplasia	Ia,IIIa
SOX2	SOX2	SRY-box transcription factor 2	Human	Up-regulated	Brain tissue	Clinical and immunohistochemical characteristics of type II and type I focal cortical dysplasia	II
KLF4	KLF4	Krueppel-like factor 4	Human	Up-regulated	Brain tissue	Clinical and immunohistochemical characteristics of type II and type I focal cortical dysplasia	II
PRS6	RPS6	Ribosomal protein S6	Human	Up-regulated	Brain tissue	Clinical and immunohistochemical characteristics of type II and type I focal cortical dysplasia	II
IL7	IL7	Interleukin-7	Rat	Up-regulated	Brain tissue	Lamotrigine decreases MRP8 and IL-7 in rat modelsof intractable epilepsy secondary to focal cortical dysplasia	General
ABCC11	ABCC11	ATP-binding cassette subfamily C member 11	Rat	Up-regulated	Brain tissue	Lamotrigine decreases MRP8 and IL-7 in rat modelsof intractable epilepsy secondary to focal cortical dysplasia	General
CD34	CD34	CD34 antigen	Human	Up-regulated	Brain tissue	Relationship between focal cortical dysplasia and epilepsy-associated low-grade tumors: An immunohistochemical study	II,IIIb
BCL2	BCL2	B-cell lymphoma 2	Human	Up-regulated	Brain tissue	Relationship between focal cortical dysplasia and epilepsy-associated low-grade tumors: An immunohistochemical study	II
RTN4R	RTN4R	Reticulon-4 receptor	Human	Up-regulated	Brain tissue	Expression of the nogo-A system in cortical lesions of pediatric patients with tuberous sclerosis complex and focal cortical dysplasia type IIb	IIb
LINGO1	LINGO1	Leucine-rich repeat and immunoglobulin-like domain-containing protein 1	Human	Up-regulated	Brain tissue	Expression of the nogo-A system in cortical lesions of pediatric patients with tuberous sclerosis complex and focal cortical dysplasia type IIb	IIb
TNFRSF19	TNFRSF19	Tumor necrosis factor receptor superfamily member 19	Human	Up-regulated	Brain tissue	Expression of the nogo-A system in cortical lesions of pediatric patients with tuberous sclerosis complex and focal cortical dysplasia type IIb	IIb
RTN4	RTN4	Reticulon-4	Human	Up-regulated	Brain tissue	Expression of the nogo-A system in cortical lesions of pediatric patients with tuberous sclerosis complex and focal cortical dysplasia type IIb	IIb
RHOA	RHOA	Ras homolog family member A	Human	Up-regulated	Brain tissue	Expression of the nogo-A system in cortical lesions of pediatric patients with tuberous sclerosis complex and focal cortical dysplasia type IIb	IIb
MMP9	MMP9	Matrix metalloproteinase-9	Human	Up-regulated	Brain tissue	Increased expression of matrix metalloproteinase 9 in cortical lesions from patients with focal cortical dysplasia type IIb and tuberous sclerosis complex	IIb
TRPV1	TRPV1	Transient receptor potential cation channel subfamily V member 1	Human	Up-regulated	Brain tissue	Expression of TRPV1 in cortical lesions from patients with tuberous sclerosis complex and focal cortical dysplasia type IIb	IIb
CD3E	CD3E	CD3 epsilon chain	Human	Up-regulated	Brain tissue	Evaluation of the innate and adaptive immunity in type I and type II focal cortical dysplasias	II
CD8A	CD8A	CD8 alpha chain	Human	Up-regulated	Brain tissue	Evaluation of the innate and adaptive immunity in type I and type II focal cortical dysplasias	II
HLA-DRA	HLA-DRA	Major histocompatibility complex class II DR alpha chain	Human	Up-regulated	Brain tissue	Evaluation of the innate and adaptive immunity in type I and type II focal cortical dysplasias	II
C1QA	C1QA	Complement component C1q subcomponent subunit A	Human	Up-regulated	Brain tissue	Evaluation of the innate and adaptive immunity in type I and type II focal cortical dysplasias	II
C3d	C3	Complement component C3d	Human	Up-regulated	Brain tissue	Evaluation of the innate and adaptive immunity in type I and type II focal cortical dysplasias	II
IL1B	IL1B	Interleukin-1 beta	Human	Up-regulated	Brain tissue	Evaluation of the innate and adaptive immunity in type I and type II focal cortical dysplasias	II
CCL2	CCL2	C-C motif chemokine ligand 2	Human	Up-regulated	Brain tissue	Evaluation of the innate and adaptive immunity in type I and type II focal cortical dysplasias	II
p-STAT3	STAT3	Phosphorylated signal transducer and activator of transcription 3	Human	Up-regulated	Brain tissue	Expression of the interleukin 6 system in cortical lesions from patients with tuberous sclerosis complex and focal cortical dysplasia type IIb	IIb
IL6	IL6	Interleukin-6	Human	Up-regulated	Brain tissue	Expression of the interleukin 6 system in cortical lesions from patients with tuberous sclerosis complex and focal cortical dysplasia type IIb	IIb
IL6R	IL6R	Interleukin-6 receptor	Human	Up-regulated	Brain tissue	Expression of the interleukin 6 system in cortical lesions from patients with tuberous sclerosis complex and focal cortical dysplasia type IIb	IIb
JAK2	JAK2	Janus kinase 2	Human	Up-regulated	Brain tissue	Expression of the interleukin 6 system in cortical lesions from patients with tuberous sclerosis complex and focal cortical dysplasia type IIb	IIb
VEGFB	VEGFB	Vascular endothelial growth factor B	Human	Up-regulated	Brain tissue	Cellular distribution of vascular endothelial growth factor A (VEGFA) and B (VEGFB) and VEGF receptors 1 and 2 in focal cortical dysplasia type IIB	IIb
VEGFA	VEGFA	Vascular endothelial growth factor A	Human	Up-regulated	Brain tissue	Cellular distribution of vascular endothelial growth factor A (VEGFA) and B (VEGFB) and VEGF receptors 1 and 2 in focal cortical dysplasia type IIB	IIb
FLT1	FLT1	Fms-related tyrosine kinase 1	Human	Up-regulated	Brain tissue	Cellular distribution of vascular endothelial growth factor A (VEGFA) and B (VEGFB) and VEGF receptors 1 and 2 in focal cortical dysplasia type IIB	IIb
KDR	KDR	Kinase insert domain receptor	Human	Up-regulated	Brain tissue	Cellular distribution of vascular endothelial growth factor A (VEGFA) and B (VEGFB) and VEGF receptors 1 and 2 in focal cortical dysplasia type IIB	IIb
DCX	DCX	Doublecortin	Human	Up-regulated	Brain tissue	Doublecortin expression in focal cortical dysplasia in epilepsy	Ia,IIb
ASCL1	ASCL1	Achaete-scute homolog 1	Human	Up-regulated	Brain tissue	Abnormal maturation of non-dysmorphic neurons in focal cortical dysplasia: Immunohistochemical considerations	II,I
PROX1	PROX1	Prospero homeobox protein 1	Human	Up-regulated	Brain tissue	Abnormal maturation of non-dysmorphic neurons in focal cortical dysplasia: Immunohistochemical considerations	II,I
TUBB3	TUBB3	Tubulin beta-3 chain	Human	Up-regulated	Brain tissue	Abnormal maturation of non-dysmorphic neurons in focal cortical dysplasia: Immunohistochemical considerations	II,I
MAP2	MAP2	Microtubule-associated protein 2	Human	Up-regulated	Brain tissue	Abnormal maturation of non-dysmorphic neurons in focal cortical dysplasia: Immunohistochemical considerations	II,I
PROM1	PROM1	Prominin-1	Human	Up-regulated	Brain tissue	Immunohistochemical analysis of developmental neural antigen expression in the balloon cells of focal cortical dysplasia	IIb
NES	NES	Nestin	Human	Up-regulated	Brain tissue	Immunohistochemical analysis of developmental neural antigen expression in the balloon cells of focal cortical dysplasia	IIb
VIM	VIM	Vimentin	Human	Up-regulated	Brain tissue	Immunohistochemical analysis of developmental neural antigen expression in the balloon cells of focal cortical dysplasia	IIb
GFAP	GFAP	Glial fibrillary acidic protein	Human	Up-regulated	Brain tissue	Immunohistochemical analysis of developmental neural antigen expression in the balloon cells of focal cortical dysplasia	IIb
MAP2	MAP2	Microtubule-associated protein 2	Human	Down-regulated	Brain tissue	Immunohistochemical analysis of developmental neural antigen expression in the balloon cells of focal cortical dysplasia	IIb
RBFOX3	RBFOX3	RNA binding fox-1 homolog 3	Human	Down-regulated	Brain tissue	Immunohistochemical analysis of developmental neural antigen expression in the balloon cells of focal cortical dysplasia	IIb
SYP	SYP	Synaptophysin	Human	Down-regulated	Brain tissue	Immunohistochemical analysis of developmental neural antigen expression in the balloon cells of focal cortical dysplasia	IIb
GFAP	GFAP	Glial fibrillary acidic protein	Human	Up-regulated	Brain tissue	Immunohistochemical characterization of the out-of frame splice variants GFAP Δ164/Δexon 6 in focal lesions associated with chronic epilepsy	IIb
PAFAH1B1	PAFAH1B1	Platelet-activating factor acetylhydrolase IB subunit alpha	Rat	Up-regulated	Brain tissue	miR-206 is involved in the rat brain development by targeting the mRNA of lis-1	General
DCLK1	DCLK1	Doublecortin-like kinase 1	Human	Up-regulated	Brain tissue	Doublecortin-like (DCL) expression in focal cortical dysplasia and cortical tubers.	IIb
PAFAH1B1	PAFAH1B1	Platelet-activating factor acetylhydrolase IB subunit alpha	Rat	Up-regulated	Brain tissue	miR-139-5p modulates cortical neuronal migration by targeting Lis1 in a rat model of focal cortical dysplasia	General
PSMB9	PSMB9	Proteasome subunit beta type-9	Human	Up-regulated	Brain tissue	Immunoproteasome expression is induced in mesial temporal lobe epilepsy	II
PSMB8	PSMB8	Proteasome subunit beta type-8	Human	Up-regulated	Brain tissue	Immunoproteasome expression is induced in mesial temporal lobe epilepsy	II
PSME2	PSME2	Proteasome activator complex subunit 2	Human	Up-regulated	Brain tissue	Immunoproteasome expression is induced in mesial temporal lobe epilepsy	II
ADA	ADA	Adenosine deaminase	Human	Up-regulated	Brain tissue	Aberrant adenosine signaling in patients with focal cortical dysplasia	II
ADK	ADK	Adenosine kinase	Human	Up-regulated	Brain tissue	Aberrant adenosine signaling in patients with focal cortical dysplasia	II
NT5E	NT5E	Ecto-5'-nucleotidase	Human	Up-regulated	Brain tissue	Aberrant adenosine signaling in patients with focal cortical dysplasia	II
ADORA2A	ADORA2A	Adenosine receptor A2a	Human	Up-regulated	Brain tissue	Aberrant adenosine signaling in patients with focal cortical dysplasia	II
MTOR	MTOR	Mechanistic target of rapamycin kinase	Human	Up-regulated	Brain tissue	Aberrant adenosine signaling in patients with focal cortical dysplasia	II
SLC1A2	SLC1A2	Solute carrier family 1 member 2	Human	Down-regulated	Brain tissue	Aberrant adenosine signaling in patients with focal cortical dysplasia	II
FABP7	FABP7	Fatty acid-binding protein 7	Human	Up-regulated	Brain tissue	Developmental lineage of cell types in cortical dysplasia with balloon cells	IIb
Otx1	OTX1	Orthodenticle homeobox 1	Human	Up-regulated	Brain tissue	Developmental lineage of cell types in cortical dysplasia with balloon cells	IIb
VIM	VIM	Vimentin	Human	Up-regulated	Brain tissue	Developmental lineage of cell types in cortical dysplasia with balloon cells	IIb
ASCL1	ASCL1	Achaete-scute homolog 1	Human	Up-regulated	Brain tissue	Developmental lineage of cell types in cortical dysplasia with balloon cells	IIb
SLC17A7	SLC17A7	Vesicular glutamate transporter 1	Human	Up-regulated	Brain tissue	Developmental lineage of cell types in cortical dysplasia with balloon cells	IIb
SLC17A6	SLC17A6	Vesicular glutamate transporter 2	Human	Up-regulated	Brain tissue	Developmental lineage of cell types in cortical dysplasia with balloon cells	IIb
PAX6	PAX6	Paired box protein Pax-6	Human	Up-regulated	Brain tissue	Developmental lineage of cell types in cortical dysplasia with balloon cells	IIb
DPYSL3	DPYSL3	Dihydropyrimidinase-related protein 3	Human	Up-regulated	Brain tissue	Developmental lineage of cell types in cortical dysplasia with balloon cells	IIb
GFAP	GFAP	Glial fibrillary acidic protein	Human	Up-regulated	Brain tissue	Developmental lineage of cell types in cortical dysplasia with balloon cells	IIb
SLC32A1	SLC32A1	Vesicular inhibitory amino acid transporter	Human	Down-regulated	Brain tissue	Developmental lineage of cell types in cortical dysplasia with balloon cells	IIb
DLX1	DLX1	Distal-less homeobox 1	Human	Down-regulated	Brain tissue	Developmental lineage of cell types in cortical dysplasia with balloon cells	IIb
DLX2	DLX2	Distal-less homeobox 2	Human	Down-regulated	Brain tissue	Developmental lineage of cell types in cortical dysplasia with balloon cells	IIb
RPS6	RPS6	Ribosomal protein S6	Human	Up-regulated	Brain tissue	mTOR pathway activation in focal cortical dysplasia	IIa,IIb
RPS6KB1	RPS6KB1	Ribosomal protein S6 kinase beta-1	Human	Up-regulated	Brain tissue	mTOR pathway activation in focal cortical dysplasia	IIa,IIb
WNT	WNT	Wnt family proteins	Human	Up-regulated	Brain tissue	mTOR pathway activation in focal cortical dysplasia	IIa,IIb
MYC	MYC	Myc proto-oncogene protein	Human	Up-regulated	Brain tissue	mTOR pathway activation in focal cortical dysplasia	IIa,IIb
NES	NES	Nestin	Human	Up-regulated	Brain tissue	mTOR pathway activation in focal cortical dysplasia	IIb
EIF4EBP1	EIF4EBP1	Eukaryotic translation initiation factor 4E-binding protein 1	Human	Up-regulated	Brain tissue	mTOR pathway activation in focal cortical dysplasia	IIb
SOX2	SOX2	SRY-box transcription factor 2	Human	Up-regulated	Brain tissue	mTOR pathway activation in focal cortical dysplasia	IIb
CD34	CD34	CD34 antigen	Human	Up-regulated	Brain tissue	mTOR pathway activation in focal cortical dysplasia	IIb
CCND1	CCND1	Cyclin D1	Human	Down-regulated	Brain tissue	mTOR pathway activation in focal cortical dysplasia	IIa,IIb
CTNNB1	CTNNB1	Catenin beta-1	Human	Down-regulated	Brain tissue	mTOR pathway activation in focal cortical dysplasia	IIa,IIb
SLC12A2	SLC12A2	Solute carrier family 12 member 2	Human	Up-regulated	Brain tissue	Alteration of GABAergic neurons and abnormality of NKCC1/KCC2 in focal cortical dysplasia (FCD) type Ⅱ lesions	IIa,IIb
SLC12A5	SLC12A5	Solute carrier family 12 member 5	Human	Down-regulated	Brain tissue	Alteration of GABAergic neurons and abnormality of NKCC1/KCC2 in focal cortical dysplasia (FCD) type Ⅱ lesions	IIa,IIb
GAD1	GAD1	Glutamate decarboxylase 1	Human	Down-regulated	Brain tissue	Alteration of GABAergic neurons and abnormality of NKCC1/KCC2 in focal cortical dysplasia (FCD) type Ⅱ lesions	IIa,IIb
TRPC3	TRPC3	Transient receptor potential cation channel subfamily C member 3	Human	Up-regulated	Brain tissue	Expression of TRPC3 in cortical lesions from patients with focal cortical dysplasia	Ia,IIa,IIb
PVALB	PVALB	Parvalbumin	Human	Down-regulated	Brain tissue	Different parvalbumin and GABA expression in human epileptogenic focal cortical dysplasia	I,III
GAP43	GAP43	Growth-associated protein 43	Human	Up-regulated	Brain tissue	Growth-associated protein 43 and progressive epilepsy in cortical dysplasia	IIa,IIb
PAX6	PAX6	Paired box protein Pax-6	Human	Up-regulated	Brain tissue	Glial regenerative cell types in the superficial cortex in cortical dysplasia subtypes	IIIa
PDGFRβ	PDGFRA	Platelet-derived growth factor receptor alpha	Human	Up-regulated	Brain tissue	Glial regenerative cell types in the superficial cortex in cortical dysplasia subtypes	Ia
MCM2	MCM2	Mini-chromosome maintenance complex component 2	Human	Up-regulated	Brain tissue	Glial regenerative cell types in the superficial cortex in cortical dysplasia subtypes	II
Olig2	OLIG2	Oligodendrocyte transcription factor 2	Human	Up-regulated	Brain tissue	Glial regenerative cell types in the superficial cortex in cortical dysplasia subtypes	IIIb
GFAP	GFAP	Glial fibrillary acidic protein	Human	Up-regulated	Brain tissue	Glial regenerative cell types in the superficial cortex in cortical dysplasia subtypes	I,II,III
PDGFRB	PDGFRA	Platelet-derived growth factor receptor alpha	Human	Up-regulated	Brain tissue	Glial regenerative cell types in the superficial cortex in cortical dysplasia subtypes	I,II,III
MCM2	MCM2	Mini-chromosome maintenance complex component 2	Human	Up-regulated	Brain tissue	Glial regenerative cell types in the superficial cortex in cortical dysplasia subtypes	I,II,III
OLIG2	OLIG2	Oligodendrocyte transcription factor 2	Human	Up-regulated	Brain tissue	Glial regenerative cell types in the superficial cortex in cortical dysplasia subtypes	I,II,III
PAX6	PAX6	Paired box protein Pax-6	Human	Up-regulated	Brain tissue	Glial regenerative cell types in the superficial cortex in cortical dysplasia subtypes	I,II,III
GABRD	GABRD	Gamma-aminobutyric acid receptor subunit alpha-4	Human	Up-regulated	Brain tissue	Increased levels of α4-containing GABAA receptors in FCD	II,I
Gabrg2	GABRA1	Gamma-aminobutyric acid receptor subunit gamma-2	Human	Up-regulated	Brain tissue	Increased levels of α4-containing GABAA receptors in FCD	II,I
GABRA4	GABRA4	Gamma-aminobutyric acid receptor subunit gamma-3	Human	Up-regulated	Brain tissue	Increased levels of α4-containing GABAA receptors in FCD	II,I
GABRG2	GABRG2	Gamma-aminobutyric acid receptor subunit gamma-4	Human	Up-regulated	Brain tissue	Increased levels of α4-containing GABAA receptors in FCD	II,I
